# Supplementary material for: Multi-omics data integration reveals link between epigenetic modifications and gene expression in sugar beet (Beta vulgaris subsp. vulgaris) in response to cold
Source: BMC Genomics. 2022 Feb 17;23:144. doi: 10.1186/s12864-022-08312-2 (PMC8855596; doi:10.1186/s12864-022-08312-2)
Supplement: Supplementary file 2 — Additional file 2: Supplementary Table S1. Merged annotation and Arabidopsis homologs of all DEGs. Supplementary Table S2. Databases used for annotation of DEGs and assignment of Arabidopsis homologs. [file 12864_2022_8312_MOESM2_ESM.xlsx]

## Sheet: TableS1_mergedAnnotationDEGs
		Analysis of differential expression						ENSEMBL	NCBI				Plant TFDB and PlantRegMap				PLAZA4.5		MapMan		normalized counts												gProfiler		Misc. (Filter columns with tag Fig8 for non empty cells for an overview of labels used for DEGs [and Arabidopsis homologs] as depicted in Figure 8.)
	geneID	baseMean	log2FoldChange	lfcSE	stat	pvalue	padj	Ensembl:ID	NCBI:Symbol	NCBI:description	NCBI:other_designations	NCBI:genomic_nucleotide_accession.version	PlantTFDB:TF.Family	PlantRegMap:transcript_id	PlantRegMap:AtTranscript	PlantRegMap:At_gene_id	PLAZA45:io_BHIF	PLAZA45:GO	MapMan:Bin	MapMan:Description	GT1_20_1	GT1_20_2	GT1_20_3	GT2_20_1	GT2_20_2	GT2_20_3	GT1_0_1	GT1_0_2	GT1_0_3	GT2_0_1	GT2_0_2	GT2_0_3	gprofiler:At	gprofiler:AtDesc	Fig8:orthologue_source	Fig8:Label	Comments1	Comments2
	Bv8_202160_mcum	14993.5	11.0604	0.718515	15.3934	1.81186e-53	3.58512e-49	BVRB_8g202160											'35.2'	NA	7.1546	0.899208	21.0402	11.1753	1.66603	10.8808	30362.4	13094.6	18986.8	65871.1	23701	27853.3
	Bv7_171070_ynza	400.646	10.5213	1.26965	8.28676	1.16379e-16	2.30279e-12	BVRB_7g171070	LOC104899850	aluminum-activated malate transporter 2	aluminum-activated malate transporter 2	NC_025818.2					AT1G08440	GO:0015743,GO:0008150,GO:0044765,GO:0046942,GO:0006810,GO:1902578,GO:0071702,GO:0015849,GO:0006811,GO:0006835,GO:0051179,GO:0044699,GO:0051234,GO:0006820,GO:0015711,GO:0015740,GO:0009733,GO:0009719,GO:0008150,GO:0010033,GO:0042221,GO:0050896,GO:0009725,GO:0009735,GO:0009719,GO:0008150,GO:0010033,GO:0042221,GO:0050896,GO:0009725,GO:0005774,GO:0005737,GO:0005622,GO:0044437,GO:0044424,GO:0098588,GO:…	'24.3.11'	anion channel (QUAC/ALMT)	0	1.79842	0	1.86256	1.66603	0	1425.37	992.279	592.228	1131	573.224	88.3264
	Bv5_122750_rzoq	4771.97	9.94942	0.655281	15.1834	4.55215e-52	9.00734e-48	BVRB_5g122750	LOC109136526	S-antigen protein-like	S-antigen protein-like								'35.2'	NA	1.43092	5.39525	17.2147	7.45023	1.66603	2.90154	8478.6	6138.73	10028.6	15315.2	3461.2	13805.3
	Bv1_006281z15	901.568	9.29443	1.88637	4.92714	8.34407e-07	0.0165104	BVRB_1g006281z15													0	0.899208	6.6946	1.86256	4.16506	12.3316	2296.65	2565.61	0	1553.67	2708.89	1668.05
	Bv8_192090_hjea	65.5297	9.10782	1.31509	6.92563	4.34034e-12	8.58823e-08	BVRB_8g192090											'35.2'	NA	0	0	0	0	0	0	157.928	120.322	48.6506	157.407	215.752	86.2959
	Bv6_140930_wtre	1412.09	8.41647	1.05172	8.00254	1.21877e-15	2.41158e-11	BVRB_6g140930									AT5G42210	GO:0016021,GO:0031224,GO:0016020,GO:0005575,GO:0044425,GO:0055085,GO:0008150,GO:0006810,GO:0051179,GO:0051234,GO:0009793,GO:0022414,GO:0044702,GO:0009790,GO:0008150,GO:0010154,GO:0003006,GO:0032501,GO:0000003,GO:0044707,GO:0048316,GO:0009791,GO:0007275,GO:0061458,GO:0048731,GO:0044699,GO:0032502,GO:0048608,GO:0048856,GO:0044767	'24.2.2.2.2'	metal chelator transporter (TCR)	11.4474	16.1857	6.6946	37.2511	121.62	400.413	6839.09	2691.26	2208.93	3424.1	209.407	978.697
	Bv9_215820_epwm	22.753	8.22954	1.4656	5.61513	1.9642e-08	0.000388656	BVRB_9g215820	LOC104904234	exopolygalacturonase	exopolygalacturonase	NC_025820.2		Bv9_215820_epwm.t1	AT4G18180.1	AT4G18180	AT4G18180	GO:0004650,GO:0003824,GO:0004553,GO:0016798,GO:0003674,GO:0016787,GO:0005975,GO:0008152,GO:0008150,GO:0044238,GO:0071704	'50.3.2'	Exopolygalacturonase (Fragment) OS=Platanus acerifolia (sp|q6h9k0|pglr2_plaac : 294.0) & Enzyme classification.EC_3 hydrolases.EC_3.2 glycosylase(50.3.2 : 269.4)	0	0	0	0	0.833013	0	120.454	28.9383	29.0033	56.3557	14.1015	23.3507
	Bv3_069460_pdgi	31.4654	8.13711	1.6537	4.92056	8.62979e-07	0.0170758	BVRB_3g069460	LOC104906853	factor Xa inhibitor BuXI	factor Xa inhibitor BuXI						AT1G17860	GO:0004866,GO:0061134,GO:0098772,GO:0061135,GO:0003674,GO:0030234,GO:0004857,GO:0030414	'35.1'		0	0	0	0	0	7.25386	105.732	14.4691	46.7795	136.031	50.0602	17.2592
	Bv9_202450_cuiz	3991.14	7.79997	0.961929	8.10868	5.11741e-16	1.01258e-11	BVRB_9g202450	LOC104902528	ribosome-inactivating protein PD-L1/PD-L2	ribosome-inactivating protein PD-L1/PD-L2	NC_025820.2						GO:0017148,GO:0006518,GO:0010608,GO:0044237,GO:0008152,GO:0010558,GO:0019538,GO:0043170,GO:0008150,GO:0080090,GO:0034249,GO:0031323,GO:0032269,GO:0044260,GO:0051172,GO:2000112,GO:0050794,GO:0044267,GO:0048523,GO:0048519,GO:0009889,GO:0051171,GO:2000113,GO:0044238,GO:1901576,GO:0009892,GO:0034248,GO:0009890,GO:1901564,GO:0009058,GO:0006412,GO:0010468,GO:0031326,GO:0043043,GO:0043603,GO:0010605,GO:…	'35.1'		12.8783	26.9762	40.1676	3.72511	14.1612	50.0516	9986.95	3228.14	4697.59	20805	2378.21	6649.86
	Bv5_122760_cmfa	759.331	7.75341	0.692533	11.1957	4.27874e-29	8.46635e-25	BVRB_5g122760											'35.2'	NA	0	4.49604	16.2583	1.86256	5.83109	5.80308	1215.24	1443.11	2026.49	1356.42	528.804	2507.66
	Bv4_091370_wtjc	22.0822	7.73734	1.4336	5.39713	6.77171e-08	0.00133992	BVRB_4g091370	LOC104907025	uncharacterized LOC104907025	uncharacterized protein LOC104907025								'35.2'	NA	0	0	0	0	0	2.17616	57.5501	16.7538	52.393	33.0361	21.8573	81.2197
	Bv7_157230_ayyt	17.7774	7.72672	1.53907	5.02038	5.15686e-07	0.0102039	BVRB_7g157230											'35.2'	NA	0	0	0	0	0	0	73.6106	12.9461	39.2947	35.9511	44.4196	7.10672
	Bv8_194330_xwnf	103.901	7.67853	1.05099	7.306	2.75222e-13	5.44581e-09	BVRB_8g194330	LOC104902452	hypothetical protein	uncharacterized protein LOC104902452	NC_025819.2					AT5G27260		'35.2'	NA	0	0.899208	1.91274	1.86256	1.66603	0	263.66	67.015	303.131	240.969	267.223	98.4789
	Bv5_117890_jsjq	19.1606	7.66221	1.40097	5.46922	4.52027e-08	0.000894427	BVRB_5g117890						Bv5_117890_jsjq.t1	AT1G30800.1	AT1G30800	AT1G30800	GO:0031225,GO:0031224,GO:0016020,GO:0005575,GO:0044425	'35.2'	NA	0	0	0	0	0	0	20.0756	44.9305	54.2642	27.2062	64.1616	19.2897
	Bv1_011970_tsyx	3318.77	7.58572	0.697499	10.8756	1.50675e-27	2.9814e-23	BVRB_1g011970	LOC104896121	ethylene-responsive transcription factor ABR1	ethylene-responsive transcription factor ABR1	NC_025812.2	ERF	Bv1_011970_tsyx.t1	AT2G33710.2	AT2G33710	AT5G50080	GO:0003700,GO:0003674,GO:0001071,GO:0006355,GO:0097659,GO:0044237,GO:0008152,GO:0043170,GO:0008150,GO:0018130,GO:0080090,GO:0032774,GO:0031323,GO:1903506,GO:0044260,GO:1901362,GO:2000112,GO:0050794,GO:0046483,GO:0006139,GO:0019438,GO:0009889,GO:0051171,GO:0034654,GO:0044238,GO:1901576,GO:0009058,GO:2001141,GO:0010468,GO:0031326,GO:1901360,GO:0016070,GO:0050789,GO:0090304,GO:0006351,GO:0019222,GO:…	'15.5.7.1'	transcription factor (ERF)	12.8783	32.3715	46.8622	137.829	13.3282	100.103	5697.46	3209.11	8930.2	12636.3	5258.43	3750.32
	Bv5_123280_czki	24.054	7.58312	1.50927	5.02438	5.05061e-07	0.00999364	BVRB_5g123280										GO:0006355,GO:0097659,GO:0044237,GO:0008152,GO:0043170,GO:0008150,GO:0018130,GO:0080090,GO:0032774,GO:0031323,GO:1903506,GO:0044260,GO:1901362,GO:2000112,GO:0050794,GO:0046483,GO:0006139,GO:0019438,GO:0009889,GO:0051171,GO:0034654,GO:0044238,GO:1901576,GO:0009058,GO:2001141,GO:0010468,GO:0031326,GO:1901360,GO:0016070,GO:0050789,GO:0090304,GO:0006351,GO:0019222,GO:0006725,GO:0060255,GO:0019219,GO:…	'35.2'	NA	0	0	0	3.72511	0	2.90154	85.656	13.7076	14.9694	94.2501	33.8435	39.5946
	Bv5_117390_ogku	39.6475	7.5602	1.41046	5.36008	8.31856e-08	0.00164599	BVRB_5g117390											'35.2'	NA	0	0	0	0	0.833013	4.35231	30.7826	48.7382	31.81	57.3274	52.1754	249.751
	Bv8_182880_zmrg	22172.6	7.35061	1.04899	7.0073	2.42962e-12	4.8075e-08	BVRB_8g182880	LOC104900653	hypothetical protein	uncharacterized protein LOC104900653	NC_025819.2							'35.2'	NA	31.4803	88.1223	623.555	625.819	189.927	358.34	14071.7	25431.4	81866.9	78240.2	30228.6	34315.3
	Bv3_055540_psjn	36.3274	7.28054	1.52898	4.76169	1.91981e-06	0.0379872	BVRB_3g055540	LOC104888691	zinc finger A20 and AN1 domain-containing stress-associated protein 1	zinc finger A20 and AN1 domain-containing stress-associated protein 1	NC_025814.2					AT1G12440	GO:0008270,GO:0005488,GO:0046914,GO:0003674,GO:0043169,GO:0043167,GO:0046872,GO:0003677,GO:0005488,GO:1901363,GO:0097159,GO:0003674,GO:0003676,GO:0070417,GO:0008150,GO:0051716,GO:0033554,GO:0009628,GO:0006950,GO:0050896,GO:0009266,GO:0009987,GO:0009409,GO:0010045,GO:0008150,GO:0010035,GO:0010038,GO:0042221,GO:0050896,GO:0010038,GO:0008150,GO:0010035,GO:0042221,GO:0050896,GO:0005737,GO:0005622,GO:…	'35.2'	NA	0	0	0.956372	0	0	2.17616	148.56	17.5153	14.0338	94.2501	43.7145	114.723
	Bv2_046760_tquf	4833.85	7.27953	0.970338	7.50206	6.28247e-14	1.24311e-09	BVRB_2g046760	LOC104906217	vacuolar amino acid transporter 1	vacuolar amino acid transporter 1			Bv2_046760_tquf.t1	AT3G28960.1	AT3G28960	AT3G28960	GO:0005774,GO:0005737,GO:0005622,GO:0044437,GO:0044424,GO:0098588,GO:0044446,GO:0043226,GO:0044444,GO:0016020,GO:0031090,GO:0005623,GO:0044422,GO:0043227,GO:0043231,GO:0005575,GO:0005773,GO:0044464,GO:0098805,GO:0043229	'24.2.3.4.7'	solute transporter (AAAP)	105.888	25.1778	41.124	98.7155	149.942	309.74	20506.6	1970.09	4179.28	18145.6	3870.85	8603.2
	Bv5_122490_gtzu	9099.41	7.23862	0.233173	31.044	1.37321e-211	2.71716e-207	BVRB_5g122490	LOC104894821	galactinol synthase 1	galactinol synthase 1	NC_025816.2					AT2G47180	GO:0006012,GO:0008152,GO:0008150,GO:0044281,GO:0005975,GO:0044710,GO:0044238,GO:0019318,GO:0044699,GO:0044723,GO:0071704,GO:0005996,GO:0047216,GO:0008194,GO:0003824,GO:0016758,GO:0016740,GO:0003674,GO:0035250,GO:0016757,GO:0008378,GO:0016757,GO:0003824,GO:0016740,GO:0003674,GO:0009414,GO:0008150,GO:0009628,GO:1901700,GO:0006950,GO:0001101,GO:0009415,GO:0010035,GO:0042221,GO:0050896,GO:0042542,GO:…	'3.4.1'	galactinol synthase	97.3026	142.075	175.972	338.985	355.696	366.32	21415.3	17797.1	23996	17981.4	12373.3	14153.5
	Bv4_080000_ugrr	382.997	7.22074	0.714149	10.111	4.93895e-24	9.7727e-20	BVRB_4g080000	LOC104890675	galactinol synthase 2	galactinol synthase 2|putative pentatricopeptide repeat-containing protein At1g12700, mitochondrial	NC_025815.2		Bv4_080000_ugrr.t1	AT2G47180.1	AT2G47180	AT2G47180	GO:0006012,GO:0008152,GO:0008150,GO:0044281,GO:0005975,GO:0044710,GO:0044238,GO:0019318,GO:0044699,GO:0044723,GO:0071704,GO:0005996,GO:0047216,GO:0008194,GO:0003824,GO:0016758,GO:0016740,GO:0003674,GO:0035250,GO:0016757,GO:0008378,GO:0016757,GO:0003824,GO:0016740,GO:0003674,GO:0009414,GO:0008150,GO:0009628,GO:1901700,GO:0006950,GO:0001101,GO:0009415,GO:0010035,GO:0042221,GO:0050896,GO:0042542,GO:…	'3.4.1'	galactinol synthase	4.29276	11.6897	3.82549	3.72511	29.1554	4.35231	515.274	1193.32	1311.7	329.39	398.366	790.877
	Bv6_127230_heax	1234.9	7.13141	1.18062	6.04041	1.53723e-09	3.04171e-05	BVRB_6g127230											'35.2'	NA	4.29276	0.899208	37.2985	72.6397	7.49711	118.238	1941.98	1114.12	2937.75	4809.67	2596.78	1177.69
	Bv4_079100_njay	591.838	7.13043	0.499271	14.2817	2.84707e-46	5.6335e-42	BVRB_4g079100	LOC104890604	hypothetical protein	uncharacterized protein LOC104890604	NC_025815.2		Bv4_079100_njay.t1	AT4G33467.1	AT4G33467	AT4G33467		'35.2'	NA	12.8783	9.89128	8.60735	1.86256	3.33205	1.45077	1349.08	1134.69	1848.72	891.975	1426.36	413.205
	Bv6_153650_mgwn	2872.79	6.99373	0.444492	15.7342	8.81556e-56	1.74434e-51	BVRB_6g153650	LOC104897887	pathogen-related protein	pathogen-related protein	NC_025817.2					AT1G78780		'35.1'		27.1875	55.7509	39.2113	27.9384	64.142	140.725	6275.64	5293.42	4140.92	6922.04	5213.31	6273.21
	Bv6_130850_hfat	27.6612	6.96654	1.27641	5.45791	4.81785e-08	0.000953308	BVRB_6g130850									AT5G25160	GO:0003676,GO:0005488,GO:1901363,GO:0097159,GO:0003674	'15.5.15'	C2H2 zinc finger transcription factor	0	0	0.956372	0	2.49904	0.725386	73.6106	38.0767	33.6812	70.9305	53.5855	57.869
	Bv5_125700_ppzp	65.4313	6.94642	0.916862	7.5763	3.55546e-14	7.0352e-10	BVRB_5g125700											'35.2'	NA	0	0.899208	1.91274	3.72511	3.33205	9.43001	180.681	102.046	104.786	131.173	130.438	116.753
	Bv8_192510_kdcy	912.331	6.87409	0.587876	11.6931	1.38261e-31	2.73576e-27	BVRB_8g192510	LOC104901816	glycerophosphodiester phosphodiesterase GDPDL7	glycerophosphodiester phosphodiesterase GDPDL7	NC_025819.2		Bv8_192510_kdcy.t1	AT5G58170.1	AT5G58170	AT5G58170	GO:0006629,GO:0008152,GO:0008150,GO:0044710,GO:0044238,GO:0044699,GO:0071704,GO:0008081,GO:0003824,GO:0016788,GO:0003674,GO:0042578,GO:0016787,GO:0030643,GO:0065008,GO:0072502,GO:0055062,GO:0030320,GO:0008150,GO:0072505,GO:0044763,GO:0072506,GO:0030002,GO:0072501,GO:0048878,GO:0055083,GO:0006873,GO:0044699,GO:0050801,GO:0098771,GO:0019725,GO:0055081,GO:0055082,GO:0042592,GO:0009987,GO:0065007,GO:…	'35.1'		22.8947	3.59683	9.56372	11.1753	6.6641	7.97924	2458.59	587.904	999.209	1889.86	2801.25	2149.28
	Bv9_211100_iarn	22.764	6.86165	1.3053	5.25677	1.46609e-07	0.00290095	BVRB_9g211100	LOC109136065	uncharacterized LOC109136065	uncharacterized protein LOC109136065	NC_025820.2							'35.2'	NA	1.43092	0.899208	0	0	1.66603	1.45077	38.8129	182.007	28.0677	3.8866	9.87102	5.07623
	Bv6_154000_sfyg	3048.2	6.8098	0.579156	11.7582	6.41232e-32	1.26881e-27	BVRB_6g154000	LOC104897924	miraculin	miraculin	NC_025817.2					AT1G17860	GO:0004866,GO:0061134,GO:0098772,GO:0061135,GO:0003674,GO:0030234,GO:0004857,GO:0030414,GO:0012501,GO:0008150,GO:0044763,GO:0044699,GO:0009987,GO:0008219,GO:0048046,GO:0005576,GO:0005575,GO:0005618,GO:0030312,GO:0005623,GO:0005575,GO:0071944,GO:0044464,GO:0005739,GO:0005737,GO:0005622,GO:0044424,GO:0043226,GO:0044444,GO:0005623,GO:0043227,GO:0005575,GO:0043231,GO:0044464,GO:0043229,GO:0009737,GO:…	'35.1'		17.171	30.5731	64.0769	72.6397	54.9788	61.6578	5560.95	2470.42	4619	15570.7	2964.83	5091.46
	Bv4_080420_jagj	1831.42	6.77884	0.991401	6.83764	8.0511e-12	1.59307e-07	BVRB_4g080420	LOC104890753	berberine bridge enzyme-like 8	berberine bridge enzyme-like 8	NC_025815.2					AT1G30700	GO:0003824,GO:0003674,GO:0050660,GO:0005488,GO:0043168,GO:1901363,GO:0097159,GO:0003674,GO:0000166,GO:1901265,GO:0043167,GO:0048037,GO:0050662,GO:0036094,GO:0055114,GO:0008152,GO:0008150,GO:0044710,GO:0044699,GO:0016491,GO:0003824,GO:0003674,GO:0016614,GO:0003824,GO:0003674,GO:0016491	'50.1.1'	Berberine bridge enzyme-like 8 OS=Arabidopsis thaliana (sp|q9sa85|bbe8_arath : 506.0) & Enzyme classification.EC_1 oxidoreductases.EC_1.1 oxidoreductase acting on CH-OH group of donor(50.1.1 : 475.7)	55.8059	36.8675	45.9059	16.763	62.4759	55.8547	9365.94	2563.32	3271.75	5177.93	181.204	1143.17
	Bv9_202570_xpft	18.5178	6.72845	1.372	4.90413	9.38418e-07	0.0185685	BVRB_9g202570	LOC104902538	GEM-like protein 7	GEM-like protein 7	NC_025820.2		Bv9_202570_xpft.t1	AT5G08350.1	AT5G08350	AT5G08350	GO:0019899,GO:0005488,GO:0003674,GO:0005515,GO:0051567,GO:0044237,GO:0008152,GO:0008213,GO:0019538,GO:0043170,GO:0008150,GO:0018022,GO:0044260,GO:0006464,GO:0016570,GO:0044267,GO:0006479,GO:0016569,GO:0061647,GO:0044238,GO:0051276,GO:0006996,GO:0043414,GO:0043412,GO:1901564,GO:0032259,GO:0006325,GO:0036211,GO:0016571,GO:0016043,GO:0071704,GO:0018205,GO:0034968,GO:0009987,GO:0006807,GO:0018193,GO:…	'35.1'		0	0.899208	0.956372	0	0	0.725386	144.544	55.592	17.7762	0	0.705073	1.01525
	Bv8_200060_ohoa	36.7412	6.67646	1.09654	6.08865	1.13867e-09	2.25309e-05	BVRB_8g200060									AT2G41970	GO:0004672,GO:0016773,GO:0003824,GO:0016301,GO:0016740,GO:0003674,GO:0016772,GO:0006468,GO:0044237,GO:0008152,GO:0019538,GO:0043170,GO:0008150,GO:0044260,GO:0006464,GO:0016310,GO:0044267,GO:0044238,GO:0006793,GO:0043412,GO:1901564,GO:0006796,GO:0036211,GO:0071704,GO:0009987,GO:0006807,GO:0005524,GO:0005488,GO:0043168,GO:0032559,GO:1901363,GO:0017076,GO:0097367,GO:0032555,GO:0097159,GO:0032553,GO:…	'50.2.7'	Probable protein kinase At2g41970 OS=Arabidopsis thaliana (sp|p93749|y2197_arath : 191.0) & Enzyme classification.EC_2 transferases.EC_2.7 transferase transferring phosphorus-containing group(50.2.7 : 45.9)	0	0	1.91274	0	0	0.725386	89.6711	52.5459	72.9759	63.1573	88.8391	71.0672
	Bv1_011771z94	740.549	6.60487	0.466948	14.1448	2.01157e-45	3.98029e-41	BVRB_1g011771z94													21.4638	21.581	6.6946	11.1753	1.66603	8.70463	2122.66	971.718	1690.61	1382.66	1087.22	1560.43
	Bv9_216430_rwmw	15.9512	6.6032	1.32713	4.97554	6.50672e-07	0.0128748	BVRB_9g216430						Bv9_216430_rwmw.t1	AT4G38960.3	AT4G38960	AT2G21320	GO:0005622,GO:0005623,GO:0005575,GO:0044464,GO:0008270,GO:0005488,GO:0046914,GO:0003674,GO:0043169,GO:0043167,GO:0046872,GO:0010100,GO:0008150,GO:0032501,GO:0048580,GO:0048583,GO:0044707,GO:0009628,GO:0009791,GO:0048519,GO:0051239,GO:0048581,GO:0007275,GO:0009416,GO:0050793,GO:0010099,GO:0051093,GO:0044699,GO:0051241,GO:2000030,GO:0009314,GO:0009639,GO:0032502,GO:0050789,GO:0048856,GO:2000026,GO:…	'15.5.1.1'	transcription factor (BBX-DBB)	1.43092	0	0	1.86256	0.833013	0.725386	42.828	49.4997	19.6474	35.9511	18.3319	20.3049
	Bv5_122780_mxrq	3840.67	6.59491	0.632845	10.4211	1.98728e-25	3.93223e-21	BVRB_5g122780	LOC104907817	lipid transfer protein EARLI 1	lipid transfer protein EARLI 1						AT4G12480		'35.2'	NA	15.7401	64.7429	120.503	40.9763	70.8061	136.372	3598.89	5762.53	10182	13969.4	4645.72	7480.33
	Bv_010940_eugx	153.805	6.57342	1.32115	4.97554	6.50674e-07	0.0128749	BVRB_010940											'35.2'	NA	5.72368	5.39525	4.78186	0	0	1.45077	497.875	316.037	697.949	12.6315	6.34565	297.467
	Bv2_029160_atwr	69.1829	6.53915	0.853617	7.66053	1.85174e-14	3.66405e-10	BVRB_2g029160											'35.2'	NA	0	3.59683	0	5.58767	4.16506	7.97924	156.59	146.215	80.4607	182.67	91.6594	151.272
	Bv7_179410_hemf	280.199	6.40508	0.520747	12.2998	9.07975e-35	1.79661e-30	BVRB_7g179410	LOC104908877	uncharacterized LOC104908877	uncharacterized protein LOC104908877							GO:0006355,GO:0097659,GO:0044237,GO:0008152,GO:0043170,GO:0008150,GO:0018130,GO:0080090,GO:0032774,GO:0031323,GO:1903506,GO:0044260,GO:1901362,GO:2000112,GO:0050794,GO:0046483,GO:0006139,GO:0019438,GO:0009889,GO:0051171,GO:0034654,GO:0044238,GO:1901576,GO:0009058,GO:2001141,GO:0010468,GO:0031326,GO:1901360,GO:0016070,GO:0050789,GO:0090304,GO:0006351,GO:0019222,GO:0006725,GO:0060255,GO:0019219,GO:…	'35.2'	NA	0	9.89128	10.5201	5.58767	4.99808	13.7823	687.924	795.803	379.849	461.534	564.058	428.434
	Bv5_124950_xnwy	61.8896	6.40104	1.02604	6.23856	4.41622e-10	8.73838e-06	BVRB_5g124950	LOC104908089	SNF2 domain-containing protein CLASSY 4-like	SNF2 domain-containing protein CLASSY 4-like			Bv5_124950_xnwy.t1	AT3G24340.1	AT3G24340	AT3G24340	GO:0005524,GO:0005488,GO:0043168,GO:0032559,GO:1901363,GO:0017076,GO:0097367,GO:0032555,GO:0097159,GO:0032553,GO:0030554,GO:0035639,GO:0003674,GO:0000166,GO:1901265,GO:0043167,GO:0036094,GO:0003677,GO:0005488,GO:1901363,GO:0097159,GO:0003674,GO:0003676	'16.10.1.2'	RDR2-polymerase regulator protein CLSY3/4	0	0.899208	2.86912	0	0.833013	4.35231	207.448	55.592	83.2674	214.735	52.8804	119.799	-	-	MapMan	CLASSY4
	Bv9_217050_acha	422.41	6.36683	0.569853	11.1728	5.54314e-29	1.09682e-24	BVRB_9g217050	LOC104904314	late embryogenesis abundant protein	late embryogenesis abundant protein	NC_025820.2		Bv9_217050_acha.t1	AT4G39130.1	AT4G39130		GO:0006950,GO:0008150,GO:0050896,GO:0009415,GO:0008150,GO:0009628,GO:1901700,GO:0001101,GO:0010035,GO:0042221,GO:0050896	'35.2'	NA	12.8783	8.09287	4.78186	1.86256	6.6641	9.43001	1195.17	459.205	409.788	1455.53	741.031	764.48
	Bv8_192100_tpgf	11379.1	6.36388	0.450308	14.1323	2.40207e-45	4.75298e-41	BVRB_8g192100	LOC104901778	WAT1-related protein At4g30420	WAT1-related protein At4g30420	NC_025819.2		Bv8_192100_tpgf.t1	AT4G30420.1	AT4G30420	AT4G30420	GO:0016021,GO:0031224,GO:0016020,GO:0005575,GO:0044425,GO:0022857,GO:0005215,GO:0003674,GO:0016020,GO:0005575	'24.2.1.5'	solute transporter (UmamiT)	165.987	249.081	253.439	33.526	10.8292	66.7355	15451.5	22639.6	17037.1	36034.6	24974.4	19631.8
	Bv2_047930_cpjt	973.637	6.35743	0.608778	10.4429	1.5786e-25	3.12358e-21	BVRB_2g047930											'35.2'	NA	11.4474	26.077	38.2549	26.0758	53.3128	50.777	1606.05	1002.94	3675.93	2921.75	623.284	1647.74
	Bv6_153710_kdou	31.5256	6.33723	1.13621	5.57751	2.43987e-08	0.000482777	BVRB_6g153710	LOC104898075	probable calcium-binding protein CML45	probable calcium-binding protein CML45	NC_025817.2					AT5G39670	GO:0005509,GO:0005488,GO:0003674,GO:0043169,GO:0043167,GO:0046872	'35.1'		0	0.899208	1.91274	3.72511	7.49711	0.725386	45.5047	60.1612	142.21	20.4047	71.9174	23.3507
	Bv5_102960_daor	988.427	6.26023	1.00692	6.21719	5.0614e-10	1.0015e-05	BVRB_5g102960	LOC104892517	early light-induced protein 1, chloroplastic	early light-induced protein 1, chloroplastic	NC_025816.2					AT3G22840	GO:0010114,GO:0008150,GO:0009628,GO:0009416,GO:0009314,GO:0009639,GO:0050896,GO:0010224,GO:0008150,GO:0009628,GO:0009416,GO:0009314,GO:0050896,GO:0009411,GO:0010117,GO:0008150,GO:0009628,GO:0009416,GO:0009314,GO:0050896,GO:0010218,GO:0008150,GO:0009628,GO:0009416,GO:0009314,GO:0009639,GO:0050896,GO:0034605,GO:0009408,GO:0008150,GO:0051716,GO:0033554,GO:0009628,GO:0006950,GO:0050896,GO:0009266,GO:…	'1.1.1.6.2.1'	ELIP LHC-related protein	12.8783	30.5731	59.2951	70.7772	149.109	218.341	1074.71	1599.22	5230.88	2822.64	256.646	336.047
	Bv6_151100_ejzm	29.1065	6.23902	1.14885	5.43066	5.61471e-08	0.00111098	BVRB_6g151100	LOC104897597	defensin-like protein AX1	defensin-like protein AX1	NC_025817.2						GO:0006952,GO:0008150,GO:0006950,GO:0050896	'35.2'	NA	0	0.899208	0.956372	7.45023	2.49904	2.17616	40.1512	33.5075	83.2674	46.6392	69.8022	61.93
	Bv2_025380_sacn	56051.9	6.23896	0.63392	9.84188	7.43088e-23	1.47035e-18	BVRB_2g025380											'35.2'	NA	367.747	1008.01	2802.17	1972.45	844.675	4813.66	114606	81761.4	119275	139201	93553.3	112417
	Bv_014730_ecgt	496.732	6.23713	1.07334	5.81097	6.21132e-09	0.000122903	BVRB_014730	LOC104885153	uncharacterized LOC104885153	uncharacterized protein LOC104885153								'35.2'	NA	7.1546	7.19366	33.473	5.58767	5.83109	32.6423	1049.29	478.243	2099.46	1710.1	164.282	367.519
	Bv3_057970_xsqa	103.7	6.18282	0.960372	6.43794	1.21102e-10	2.39625e-06	BVRB_3g057970											'35.2'	NA	4.29276	0	4.78186	5.58767	5.83109	9.43001	364.038	123.369	150.63	405.178	26.0877	145.18
	Bv9_205890_nwnt	392.211	6.17679	1.0684	5.78132	7.41162e-09	0.000146654	BVRB_9g205890	LOC104902915	benzyl alcohol O-benzoyltransferase	benzyl alcohol O-benzoyltransferase	NC_025820.2					AT5G17540	GO:0016747,GO:0003824,GO:0016740,GO:0016746,GO:0003674	'50.2.3'	Benzyl alcohol O-benzoyltransferase OS=Nicotiana tabacum (sp|q8gt20|bebt_tobac : 494.0) & Enzyme classification.EC_2 transferases.EC_2.3 acyltransferase(50.2.3 : 23.1)	0	22.4802	15.302	3.72511	21.6583	1.45077	475.123	1414.93	885.067	727.766	572.519	566.507
	Bv7_160890_ywat	494.86	6.1003	1.17381	5.197	2.0253e-07	0.00400745	BVRB_7g160890									AT5G20630	GO:0045735,GO:0003674,GO:0030145,GO:0005488,GO:0046914,GO:0003674,GO:0043169,GO:0043167,GO:0046872	'35.1'		21.4638	1.79842	28.6912	44.7014	274.061	216.165	2581.72	285.575	686.722	1202.9	90.9544	503.562
	Bv5_102950_kxpz	1328.56	6.06377	0.673573	9.0024	2.20843e-19	4.36983e-15	BVRB_5g102950									AT4G14690	GO:0010114,GO:0008150,GO:0009628,GO:0009416,GO:0009314,GO:0009639,GO:0050896,GO:0010224,GO:0008150,GO:0009628,GO:0009416,GO:0009314,GO:0050896,GO:0009411,GO:0010117,GO:0008150,GO:0009628,GO:0009416,GO:0009314,GO:0050896,GO:0071486,GO:0008150,GO:0051716,GO:0071214,GO:0071482,GO:0009628,GO:0071484,GO:0009416,GO:0009314,GO:0009642,GO:0009644,GO:0050896,GO:0009987,GO:0071478,GO:0010218,GO:0008150,GO:…	'1.1.1.6.2.1'	ELIP LHC-related protein	15.7401	50.3556	78.4225	55.8767	77.4702	90.6732	2548.26	2809.3	4372.01	4464.73	655.012	724.886
	Bv6_133340_zkhw	1296.49	6.03486	0.517742	11.6561	2.13583e-31	4.22616e-27	BVRB_6g133340	LOC104895475	ethylene-responsive transcription factor ERF115	ethylene-responsive transcription factor ERF115	NC_025817.2					AT5G64750	GO:0003700,GO:0003674,GO:0001071,GO:0006355,GO:0097659,GO:0044237,GO:0008152,GO:0043170,GO:0008150,GO:0018130,GO:0080090,GO:0032774,GO:0031323,GO:1903506,GO:0044260,GO:1901362,GO:2000112,GO:0050794,GO:0046483,GO:0006139,GO:0019438,GO:0009889,GO:0051171,GO:0034654,GO:0044238,GO:1901576,GO:0009058,GO:2001141,GO:0010468,GO:0031326,GO:1901360,GO:0016070,GO:0050789,GO:0090304,GO:0006351,GO:0019222,GO:…	'15.5.7.1'	transcription factor (ERF)	30.0493	49.4564	39.2113	29.8009	10.8292	29.7408	2664.7	1992.17	3166.97	4814.53	1589.23	1141.14
	Bv8_198700_cssz	135.198	5.93994	1.05795	5.6146	1.97023e-08	0.000389849	BVRB_8g198700										GO:0003700,GO:0003674,GO:0001071,GO:0005634,GO:0005622,GO:0044424,GO:0043226,GO:0005623,GO:0043227,GO:0005575,GO:0043231,GO:0044464,GO:0043229	'35.2'	NA	0	6.29445	1.91274	33.526	28.3224	32.6423	400.174	25.8922	109.464	501.372	444.196	38.5794
	Bv7_167130_kugn	778.462	5.93559	0.68828	8.62381	6.47648e-18	1.2815e-13	BVRB_7g167130	LOC104899473	peroxidase 57-like	peroxidase 57-like	NC_025818.2					AT5G17820	GO:0004601,GO:0003824,GO:0016209,GO:0016684,GO:0003674,GO:0016491,GO:0042744,GO:0044237,GO:0008152,GO:0008150,GO:0042743,GO:0044248,GO:0072593,GO:0009987,GO:0009056,GO:0006979,GO:0008150,GO:0006950,GO:0050896,GO:0020037,GO:0005488,GO:1901363,GO:0097159,GO:0046906,GO:0003674,GO:0055114,GO:0008152,GO:0008150,GO:0044710,GO:0044699	'35.1'		60.0987	17.0849	3.82549	11.1753	9.16314	31.1916	994.412	1690.61	2170.57	2142.49	1032.23	1178.7
	Bv8_197740_kacq	18571.7	5.92566	0.682421	8.68329	3.84473e-18	7.60757e-14	BVRB_8g197740	LOC104902327	acidic mammalian chitinase	acidic mammalian chitinase	NC_025819.2		Bv8_197740_kacq.t1	AT4G19810.1	AT4G19810	AT4G19810	GO:0005975,GO:0008152,GO:0008150,GO:0044238,GO:0071704,GO:0008061,GO:0005488,GO:0097367,GO:0003674,GO:0008843,GO:0003824,GO:0004553,GO:0016798,GO:0003674,GO:0016787,GO:0004568,GO:0035885,GO:0003824,GO:0004553,GO:0016798,GO:0003674,GO:0016787,GO:0004568,GO:0009753,GO:0009719,GO:0008150,GO:1901700,GO:0010033,GO:0001101,GO:0042221,GO:0050896,GO:0009725,GO:0005618,GO:0030312,GO:0005623,GO:0005575,GO:…	'50.3.2'	Class V chitinase OS=Arabidopsis thaliana (sp|o81862|chic_arath : 309.0) & Enzyme classification.EC_3 hydrolases.EC_3.2 glycosylase(50.3.2 : 132.6)	393.503	313.823	547.045	214.194	1017.94	2695.53	32598.8	20776.2	22876.1	71731.1	14132.5	55563.4
	Bv5_122770_hocu	1808.11	5.90792	0.665222	8.88112	6.61934e-19	1.30977e-14	BVRB_5g122770	LOC104907816	lipid transfer protein EARLI 1	lipid transfer protein EARLI 1						AT4G12480		'35.1'		28.6184	39.5651	112.852	5.58767	7.49711	36.2693	2694.15	3637.09	4579.71	3598.02	1263.49	5694.52
	Bv3_054910_zmii	140.268	5.81476	0.774841	7.50446	6.16808e-14	1.22048e-09	BVRB_3g054910											'35.2'	NA	5.72368	8.09287	0.956372	1.86256	3.33205	22.487	351.992	135.553	341.49	359.511	188.254	263.964
	Bv3_051210_euiy	284.488	5.78163	0.885332	6.53046	6.5566e-11	1.29736e-06	BVRB_3g051210									AT5G16940	GO:0008152,GO:0008150,GO:0016846,GO:0003824,GO:0016829,GO:0003674	'35.2'	NA	22.8947	1.79842	5.73823	33.526	63.309	64.5593	1207.21	189.622	220.799	1090.19	155.821	358.382
	Bv4_079980_rfmk	531.668	5.7758	0.560509	10.3046	6.71957e-25	1.3296e-20	BVRB_4g079980	LOC104890674	galactinol synthase 2	galactinol synthase 2	NC_025815.2					AT1G56600	GO:0006012,GO:0008152,GO:0008150,GO:0044281,GO:0005975,GO:0044710,GO:0044238,GO:0019318,GO:0044699,GO:0044723,GO:0071704,GO:0005996,GO:0047216,GO:0008194,GO:0003824,GO:0016758,GO:0016740,GO:0003674,GO:0035250,GO:0016757,GO:0008378,GO:0016757,GO:0003824,GO:0016740,GO:0003674,GO:0009414,GO:0008150,GO:0009628,GO:1901700,GO:0006950,GO:0001101,GO:0009415,GO:0010035,GO:0042221,GO:0050896,GO:0042542,GO:…	'3.4.1'	galactinol synthase	37.2039	43.162	16.2583	11.1753	12.4952	3.62693	649.112	1769.04	2862.9	212.791	307.412	454.83
	Bv6_153990_udjq	43.9852	5.74039	0.997443	5.75511	8.65853e-09	0.000171326	BVRB_6g153990	LOC104897923	kunitz trypsin inhibitor 2	kunitz trypsin inhibitor 2	NC_025817.2		Bv6_153990_udjq.t1	AT1G17860.1	AT1G17860	AT1G17860	GO:0004866,GO:0061134,GO:0098772,GO:0061135,GO:0003674,GO:0030234,GO:0004857,GO:0030414,GO:0012501,GO:0008150,GO:0044763,GO:0044699,GO:0009987,GO:0008219,GO:0048046,GO:0005576,GO:0005575,GO:0005739,GO:0005737,GO:0005622,GO:0044424,GO:0043226,GO:0044444,GO:0005623,GO:0043227,GO:0005575,GO:0043231,GO:0044464,GO:0043229,GO:0005618,GO:0030312,GO:0005623,GO:0005575,GO:0071944,GO:0044464,GO:0002238,GO:…	'35.1'		0	1.79842	1.91274	0	0	2.17616	81.6408	36.5536	100.108	168.096	38.0739	97.4636
	Bv6_152410_cyoe	280.868	5.72313	0.544109	10.5184	7.11031e-26	1.40692e-21	BVRB_6g152410	LOC104897766	cold and drought-regulated protein CORA-like	cold and drought-regulated protein CORA-like	NC_025817.2							'35.2'	NA	10.0164	7.19366	7.65098	7.45023	8.33013	15.9585	531.335	392.19	371.429	1114.48	282.029	622.346
	Bv6_140920_nhqt	353.711	5.70847	0.542842	10.5159	7.29749e-26	1.44395e-21	BVRB_6g140920	LOC104896330	hippocampus abundant transcript-like protein 1	hippocampus abundant transcript-like protein 1	NC_025817.2					AT5G42210	GO:0016021,GO:0031224,GO:0016020,GO:0005575,GO:0044425,GO:0055085,GO:0008150,GO:0006810,GO:0051179,GO:0051234	'24.2.2.2.2'	metal chelator transporter (TCR)	11.4474	21.581	11.4765	52.1516	48.3147	105.906	1062.67	520.128	772.797	871.571	219.278	547.218
	Bv5_106550_jifh	8105.83	5.59719	0.371558	15.0641	2.78804e-51	5.5167e-47	BVRB_5g106550	LOC104892965	ribose-phosphate pyrophosphokinase 2, chloroplastic	ribose-phosphate pyrophosphokinase 2, chloroplastic	NC_025816.2		Bv5_106550_jifh.t1	AT2G35390.2	AT2G35390	AT2G35390	GO:0009116,GO:0044237,GO:0008152,GO:0008150,GO:0044281,GO:0044763,GO:0044710,GO:0046483,GO:0006139,GO:1901135,GO:0044238,GO:1901564,GO:0044699,GO:1901360,GO:1901657,GO:0006725,GO:0071704,GO:0034641,GO:0055086,GO:0009987,GO:0006807,GO:0000287,GO:0005488,GO:0003674,GO:0043169,GO:0043167,GO:0046872,GO:0004749,GO:0003824,GO:0016778,GO:0016740,GO:0003674,GO:0016772,GO:0009165,GO:0044237,GO:0008152,GO:…	'50.2.7'	Ribose-phosphate pyrophosphokinase 2, chloroplastic OS=Spinacia oleracea (sp|q9xg99|kprs2_spiol : 702.0) & Enzyme classification.EC_2 transferases.EC_2.7 transferase transferring phosphorus-containing group(50.2.7 : 330.7)	304.786	318.319	363.421	266.346	303.217	338.755	24564.5	11100.1	12110.3	16060.4	8656.18	22883.7
	Bv7_168641z2576	106.653	5.49837	0.837275	6.56697	5.13478e-11	1.01602e-06	BVRB_7g168641z2576													4.29276	2.69762	6.6946	3.72511	4.99808	5.0777	309.164	182.768	127.24	474.165	125.503	33.5031
	Bv5_099070_ynuy	138.562	5.45956	0.524754	10.404	2.37627e-25	4.70192e-21	BVRB_5g099070											'35.2'	NA	7.1546	7.19366	9.56372	3.72511	5.83109	7.25386	608.96	249.022	203.023	226.395	167.102	167.516
	Bv5_109900_opsx	182.922	5.44406	0.553852	9.82945	8.4075e-23	1.66359e-18	BVRB_5g109900											'35.2'	NA	20.0329	13.4881	7.65098	0	2.49904	7.25386	873.958	366.298	518.316	96.1934	85.3138	204.064
	Bv_010950_yxpu	478.309	5.42002	1.0009	5.41515	6.12377e-08	0.00121171	BVRB_010950	LOC104884691	protein ZINC INDUCED FACILITATOR 1-like	protein ZINC INDUCED FACILITATOR 1-like						AT5G13740	GO:0010540,GO:0065008,GO:0009914,GO:0009926,GO:0008150,GO:0044765,GO:0006810,GO:0010817,GO:0060918,GO:1902578,GO:0051179,GO:0044699,GO:0051234,GO:0065007,GO:0055069,GO:0065008,GO:0055065,GO:0008150,GO:0055076,GO:0048878,GO:0050801,GO:0098771,GO:0072507,GO:0042592,GO:0055080,GO:0065007,GO:0016021,GO:0031224,GO:0016020,GO:0005575,GO:0044425,GO:0009705,GO:0005737,GO:0005622,GO:0044437,GO:0044424,GO:…	'24.2.2.2.1'	metal chelator transporter (ZIF/TOM)	30.0493	26.077	40.1676	3.72511	4.16506	36.9947	1622.11	1207.03	1294.86	265.261	87.429	1121.85
	Bv4_081500_angk	289.926	5.4136	0.427646	12.6591	9.96926e-37	1.97262e-32	BVRB_4g081500										GO:0005622,GO:0005623,GO:0005575,GO:0044464,GO:0005515,GO:0005488,GO:0003674,GO:0008270,GO:0005488,GO:0046914,GO:0003674,GO:0043169,GO:0043167,GO:0046872	'35.2'	NA	5.72368	11.6897	30.6039	5.58767	4.99808	7.25386	813.732	625.981	674.56	354.652	569.699	374.626
	Bv9_220690_qddh	42.4351	5.41209	1.11144	4.86945	1.11909e-06	0.0221434	BVRB_9g220690											'35.2'	NA	4.29276	0.899208	0	0	0.833013	7.25386	116.439	28.1768	51.4574	135.059	33.8435	130.967
	Bv2_041900_fyms	4698.97	5.38192	0.37387	14.3952	5.54948e-47	1.09808e-42	BVRB_2g041900	LOC104887571	hypothetical protein	protein LNK3|protein LNK4	NC_025813.2		Bv2_041900_fyms.t1	AT5G06980.4	AT5G06980	AT3G12320	GO:0007623,GO:0008150,GO:0048511	'35.2'	NA	135.937	219.407	251.526	266.346	203.255	274.196	10703	7914.62	6753.08	15927.3	5712.5	8026.54
	Bv8_182890_ghwm	5194	5.28329	0.588855	8.97213	2.90825e-19	5.75455e-15	BVRB_8g182890	LOC104900654	hypothetical protein	uncharacterized protein ECU03_1610	NC_025819.2		Bv8_182890_ghwm.t1	AT4G21020.1	AT4G21020			'35.2'	NA	267.582	303.033	247.7	705.909	654.748	93.5747	9329.81	6950.52	15589.7	11942.6	11961.6	4281.29
	Bv7_177600_wgxg	8229.28	5.26566	0.315881	16.6698	2.17432e-62	4.30232e-58	BVRB_7g177600	LOC104908648	B-box zinc finger protein 32	B-box zinc finger protein 32			Bv7_177600_wgxg.t1	AT3G21150.1	AT3G21150	AT3G21150	GO:0005622,GO:0005623,GO:0005575,GO:0044464,GO:0008270,GO:0005488,GO:0046914,GO:0003674,GO:0043169,GO:0043167,GO:0046872,GO:0010224,GO:0008150,GO:0009628,GO:0009416,GO:0009314,GO:0050896,GO:0009411,GO:0030674,GO:0005488,GO:0003674,GO:0060090,GO:0005515,GO:0010200,GO:0008150,GO:0010243,GO:1901698,GO:1901700,GO:0010033,GO:0042221,GO:0050896,GO:0005737,GO:0005622,GO:0044424,GO:0005623,GO:0005575,GO:…	'35.1'		509.408	468.487	350.032	946.179	487.312	821.862	20534.7	15734.8	14781.4	20752.5	10648.7	12716
	Bv9_220110_fpuf	8796	5.24538	0.456297	11.4955	1.38932e-30	2.74905e-26	BVRB_9g220110	LOC104904610	late embryogenesis abundant protein Dc3	late embryogenesis abundant protein Dc3	NC_025820.2		Bv9_220110_fpuf.t1	AT1G52690.1	AT1G52690			'35.2'	NA	377.763	278.754	127.197	128.516	256.568	83.4193	8963.09	8363.93	12349.8	33089.6	25769.7	15763.7
	Bv8_200880_ukxp	470.286	5.22379	0.81782	6.38745	1.68674e-10	3.33756e-06	BVRB_8g200880											'35.2'	NA	50.0822	11.6897	11.4765	55.8767	118.288	31.917	1521.73	572.674	604.391	1914.15	131.849	619.3
	Bv4_093080_afxn	118.541	5.22108	0.608362	8.58218	9.30891e-18	1.84195e-13	BVRB_4g093080	LOC104907226	hypothetical protein	uncharacterized protein LOC104907226						AT1G61260	GO:0006979,GO:0008150,GO:0006950,GO:0050896	'35.2'	NA	8.58552	1.79842	8.60735	3.72511	5.83109	3.62693	153.913	135.553	396.69	260.402	281.324	162.439
	Bv3_061760_mzsz	40.9553	5.21823	0.932116	5.59826	2.16513e-08	0.000428414	BVRB_3g061760	LOC104889580	zeatin O-glucosyltransferase	zeatin O-glucosyltransferase	NC_025814.2					AT2G36780	GO:0008152,GO:0008150,GO:0016758,GO:0003824,GO:0016740,GO:0003674,GO:0016757	'11.4.3.1'	UDP-dependent glycosyl transferase	0	2.69762	4.78186	1.86256	4.16506	3.62693	111.085	78.438	107.593	76.7604	7.05073	93.4027
	Bv9_212810_tjru	19.4249	5.1951	1.06831	4.8629	1.15679e-06	0.0228894	BVRB_9g212810											'35.2'	NA	2.86184	0	0.956372	1.86256	8.33013	5.0777	65.5803	15.2307	41.1659	34.9794	38.779	18.2744
	Bv7_160850_krfn	58.3516	5.19416	0.986479	5.26535	1.39921e-07	0.00276863	BVRB_7g160850	LOC104898545	auxin-binding protein ABP19a	auxin-binding protein ABP19a	NC_025818.2					AT5G20630	GO:0045735,GO:0003674,GO:0030145,GO:0005488,GO:0046914,GO:0003674,GO:0043169,GO:0043167,GO:0046872	'35.1'		5.72368	1.79842	1.91274	9.31278	4.99808	0	111.085	59.3997	158.115	225.423	23.9725	98.4789
	Bv8_191760_rhxh	161.379	5.18597	0.636695	8.14514	3.78829e-16	7.49588e-12	BVRB_8g191760	LOC104901747	AP2-like ethylene-responsive transcription factor At1g79700	AP2-like ethylene-responsive transcription factor At1g16060|AP2-like ethylene-responsive transcription factor At1g79700	NC_025819.2		Bv8_191760_rhxh.t1	AT1G79700.2	AT1G79700	AT1G79700	GO:0003700,GO:0003674,GO:0001071,GO:0006355,GO:0097659,GO:0044237,GO:0008152,GO:0043170,GO:0008150,GO:0018130,GO:0080090,GO:0032774,GO:0031323,GO:1903506,GO:0044260,GO:1901362,GO:2000112,GO:0050794,GO:0046483,GO:0006139,GO:0019438,GO:0009889,GO:0051171,GO:0034654,GO:0044238,GO:1901576,GO:0009058,GO:2001141,GO:0010468,GO:0031326,GO:1901360,GO:0016070,GO:0050789,GO:0090304,GO:0006351,GO:0019222,GO:…	'15.5.7.3'	transcription factor (AP2)	8.58552	8.99208	12.4328	16.763	0.833013	20.3108	430.957	212.468	455.632	366.312	191.075	212.186
	Bv5_099870_ypwu	62.3967	5.17711	0.926046	5.59055	2.26345e-08	0.00044787	BVRB_5g099870	LOC104892239	WRKY transcription factor 22	WRKY transcription factor 22	NC_025816.2					AT4G01250	GO:0003700,GO:0003674,GO:0001071,GO:0006355,GO:0097659,GO:0044237,GO:0008152,GO:0043170,GO:0008150,GO:0018130,GO:0080090,GO:0032774,GO:0031323,GO:1903506,GO:0044260,GO:1901362,GO:2000112,GO:0050794,GO:0046483,GO:0006139,GO:0019438,GO:0009889,GO:0051171,GO:0034654,GO:0044238,GO:1901576,GO:0009058,GO:2001141,GO:0010468,GO:0031326,GO:1901360,GO:0016070,GO:0050789,GO:0090304,GO:0006351,GO:0019222,GO:…	'15.5.22'	transcription factor (WRKY)	4.29276	4.49604	7.65098	0	4.99808	3.62693	199.418	59.3997	340.554	97.1651	19.037	8.12197
	Bv9_202780_mxfo	33.1948	5.16043	0.999917	5.16086	2.45814e-07	0.00486393	BVRB_9g202780	LOC104902557	hypothetical protein	uncharacterized protein LOC104902557	NC_025820.2		Bv9_202780_mxfo.t1	AT3G19920.1	AT3G19920	AT3G19920		'35.2'	NA	0	0	4.78186	0	0	0.725386	42.828	86.8149	52.393	125.343	29.613	55.8385
	Bv6_141760_kazg	3669.54	5.12562	0.296566	17.2833	6.28831e-67	1.24427e-62	BVRB_6g141760											'35.2'	NA	178.865	153.764	213.271	208.606	227.412	435.957	7192.42	5492.18	6374.17	9176.27	6114.39	8267.15
	Bv9_214750_icra	652.701	5.11568	0.713779	7.16703	7.66421e-13	1.51652e-08	BVRB_9g214750	LOC104903993	gibberellin-regulated protein 1	gibberellin-regulated protein 1	NC_025820.2		Bv9_214750_icra.t1	AT1G75750.1	AT1G75750	AT1G75750	GO:2000377,GO:0044237,GO:0008152,GO:0008150,GO:0031323,GO:0050794,GO:0050789,GO:0019222,GO:0072593,GO:0009987,GO:0065007,GO:0005618,GO:0030312,GO:0005623,GO:0005575,GO:0071944,GO:0044464,GO:0009506,GO:0030054,GO:0005911,GO:0055044,GO:0005575,GO:0005515,GO:0005488,GO:0003674,GO:0009737,GO:0009719,GO:0008150,GO:1901700,GO:0097305,GO:0010033,GO:0001101,GO:0042221,GO:0050896,GO:0033993,GO:0009725,GO:…	'11.10.2.1.1'	GASA precursor polypeptide	60.0987	19.7826	10.5201	5.58767	4.16506	10.8808	1322.31	1019.69	748.471	2952.85	300.361	1377.69
	Bv4_088450_rizy	134.68	5.10325	0.51956	9.82224	9.03114e-23	1.78699e-18	BVRB_4g088450	LOC104891692	hypothetical protein	uncharacterized protein LOC104891692	NC_025815.2		Bv4_088450_rizy.t1	AT4G21970.1	AT4G21970	AT4G21970	GO:0009507,GO:0005737,GO:0005622,GO:0044424,GO:0043226,GO:0044444,GO:0005623,GO:0043227,GO:0005575,GO:0043231,GO:0044464,GO:0009536,GO:0043229,GO:0009739,GO:0009719,GO:0008150,GO:1901700,GO:0010033,GO:0001101,GO:0042221,GO:0050896,GO:0033993,GO:0009725	'35.2'	NA	4.29276	10.7905	11.4765	1.86256	2.49904	0	277.043	236.837	430.371	150.606	329.974	160.409
	Bv2_031020_aaja	489.409	5.09345	0.603992	8.43298	3.36959e-17	6.66742e-13	BVRB_2g031020											'35.2'	NA	41.4967	14.3873	21.9966	26.0758	16.6603	58.7562	1268.78	402.852	951.494	409.065	1268.43	1392.92
	Bv7_166470_zafk	4197.89	5.08476	0.741911	6.8536	7.20153e-12	1.42497e-07	BVRB_7g166470	LOC104899343	glycine-rich cell wall structural protein 1	glycine-rich cell wall structural protein 1	NC_025818.2							'35.2'	NA	741.217	188.834	49.7314	50.289	279.892	144.352	6159.2	11778.6	15258.5	3691.3	7366.6	4666.07
	Bv5_112890_mydf	1679.95	5.07009	0.326036	15.5507	1.57313e-54	3.11275e-50	BVRB_5g112890	LOC104893852	hexose carrier protein HEX6	hexose carrier protein HEX6	NC_025816.2		Bv5_112890_mydf.t2	AT5G61520.1	AT5G61520	AT5G61520	GO:0016021,GO:0031224,GO:0016020,GO:0005575,GO:0044425,GO:0022857,GO:0005215,GO:0003674,GO:0055085,GO:0008150,GO:0006810,GO:0051179,GO:0051234,GO:0016020,GO:0005575,GO:0022891,GO:0005215,GO:0003674,GO:0022892,GO:0022857,GO:0005215,GO:0003674	'24.2.2.1.6'	monosaccharide transporter (STP)	85.8552	128.587	87.0299	98.7155	157.439	189.326	3629.67	2912.11	3620.73	4364.65	2049.65	2835.58
	Bv6_142550_whar	74.3682	5.05218	0.68354	7.3912	1.45513e-13	2.87926e-09	BVRB_6g142550	LOC104896577	uncharacterized LOC104896577	uncharacterized protein LOC104896577	NC_025817.2					AT1G10880	GO:0008375,GO:0008194,GO:0003824,GO:0016758,GO:0016740,GO:0003674,GO:0016757,GO:0016020,GO:0005575,GO:0009651,GO:0008150,GO:0009628,GO:0006950,GO:0006970,GO:0050896	'35.1'		10.0164	0.899208	1.91274	1.86256	4.16506	1.45077	206.11	89.861	82.3318	183.642	164.987	145.18
	Bv2_025470_pxuu	142.601	5.05092	0.487772	10.3551	3.96827e-25	7.85201e-21	BVRB_2g025470	LOC104904693	vacuolar protein sorting-associated protein 62	uncharacterized protein LOC104904693|vacuolar protein sorting-associated protein 62	NC_025813.2					AT3G04350		'35.2'	NA	7.1546	8.99208	10.5201	5.58767	12.4952	7.25386	227.524	447.021	219.863	168.096	339.845	256.857					Involved in flowering processes by repressing unknown target genes and preventing reproductive development. Participates in polycomb group (PcG) protein complex-mediated (probably in complex with EMF1) silencing of the flower homeotic genes AGAMOUS (AG), PISTILLATA (PI), and APETALA3 (AP3), as well as of some regulatory genes such as ABSCISIC ACID INSENSITIVE3 (ABI3), LONG VEGETATIVE PHASE1 (LOV1…
	Bv7_169330_mfyd	206.088	5.04529	0.434037	11.6241	3.10854e-31	6.15087e-27	BVRB_7g169330	LOC104900394	GDSL esterase/lipase 5-like	GDSL esterase/lipase 5-like	NC_025818.2					AT1G53920	GO:0016788,GO:0003824,GO:0003674,GO:0016787,GO:0006629,GO:0008152,GO:0008150,GO:0044710,GO:0044238,GO:0044699,GO:0071704,GO:0016298,GO:0003824,GO:0016788,GO:0003674,GO:0016787	'35.1'		10.0164	14.3873	10.5201	27.9384	44.1497	46.4247	556.764	388.382	223.606	293.438	453.362	404.068
	Bv_012010_tmhp	36.7689	5.01409	1.02484	4.89257	9.95263e-07	0.0196933	BVRB_012010											'35.2'	NA	0	2.69762	0	7.45023	1.66603	3.62693	26.7675	49.4997	22.4541	161.294	66.2768	99.4941
	Bv4_091230_czsz	82.5183	4.91269	0.978192	5.02222	5.1078e-07	0.0101068	BVRB_4g091230	LOC104892024	hypothetical protein	uncharacterized protein LOC104892024	NC_025815.2		Bv4_091230_czsz.t1	AT5G56220.1	AT5G56220	AT5G56220	GO:0005515,GO:0005488,GO:0003674,GO:0007165,GO:0044700,GO:0044699,GO:0007154,GO:0008150,GO:0051716,GO:0023052,GO:0050789,GO:0050794,GO:0050896,GO:0009987,GO:0065007,GO:0043531,GO:0005488,GO:0043168,GO:0032559,GO:1901363,GO:0017076,GO:0097367,GO:0032555,GO:0097159,GO:0032553,GO:0030554,GO:0003674,GO:0000166,GO:1901265,GO:0043167,GO:0036094,GO:0005886,GO:0016020,GO:0005623,GO:0005575,GO:0071944,GO:…	'35.2'	NA	15.7401	2.69762	0	3.72511	2.49904	8.70463	160.605	178.199	186.182	266.232	147.36	18.2744
	Bv4_091090_rtak	59.8349	4.77421	0.733812	6.50604	7.71594e-11	1.52675e-06	BVRB_4g091090									AT5G10530	GO:0004672,GO:0016773,GO:0003824,GO:0016301,GO:0016740,GO:0003674,GO:0016772,GO:0005524,GO:0005488,GO:0043168,GO:0032559,GO:1901363,GO:0017076,GO:0097367,GO:0032555,GO:0097159,GO:0032553,GO:0030554,GO:0035639,GO:0003674,GO:0000166,GO:1901265,GO:0043167,GO:0036094,GO:0006468,GO:0044237,GO:0008152,GO:0019538,GO:0043170,GO:0008150,GO:0044260,GO:0006464,GO:0016310,GO:0044267,GO:0044238,GO:0006793,GO:…	'18.4.1.19'	protein kinase (L-lectin)	5.72368	8.09287	4.78186	11.1753	18.3263	21.0362	349.316	108.138	56.1353	67.0439	47.9449	20.3049
	Bv1_001980_txmr	10471.8	4.76115	0.227598	20.9191	3.58545e-97	7.09452e-93	BVRB_1g001980	LOC104901408	protein LHY	protein LHY	NC_025812.2	MYB_related	Bv1_001980_txmr.t1	AT1G01060.1	AT1G01060	AT1G01060	GO:0003677,GO:0005488,GO:1901363,GO:0097159,GO:0003674,GO:0003676,GO:0010243,GO:0008150,GO:1901698,GO:0010033,GO:0042221,GO:0050896,GO:0010468,GO:0008152,GO:0043170,GO:0008150,GO:0050789,GO:0019222,GO:0060255,GO:0071704,GO:0010467,GO:0065007,GO:0048574,GO:0022414,GO:0010228,GO:0008150,GO:0003006,GO:0048573,GO:0032501,GO:0048571,GO:0000003,GO:0044707,GO:0009628,GO:0009791,GO:0009648,GO:0007275,GO:…	'15.5.2.2'	transcription factor (MYB-related)	485.082	811.984	573.823	1065.38	853.005	1098.23	15005.9	18844.9	16967.8	18814.1	26579.1	24562.9					TPL interacts with PRR5, PRR7, and PRR9 to repress CCA1 and LHY transcription and alter circadian period.	In addition, PRR9 and TPL forms a complex with HDA6, acting as a central repressor of circadian gene expression (Wang et al., 2013b). Furthermore, APETALA2 (AP2) recruits the co-repressor TPL and HDA19 to regulate the expression floral organ identity genes involved in flower development (Krogan et al., 2012).
	Bv6_139660_wjii	431.782	4.7439	0.579322	8.1887	2.64069e-16	5.22513e-12	BVRB_6g139660	LOC104896116	homeobox-leucine zipper protein ATHB-40	homeobox-leucine zipper protein ATHB-40	NC_025817.2		Bv6_139660_wjii.t1	AT2G18550.1	AT2G18550	AT4G36740	GO:0003677,GO:0005488,GO:1901363,GO:0097159,GO:0003674,GO:0003676,GO:0006355,GO:0097659,GO:0044237,GO:0008152,GO:0043170,GO:0008150,GO:0018130,GO:0080090,GO:0032774,GO:0031323,GO:1903506,GO:0044260,GO:1901362,GO:2000112,GO:0050794,GO:0046483,GO:0006139,GO:0019438,GO:0009889,GO:0051171,GO:0034654,GO:0044238,GO:1901576,GO:0009058,GO:2001141,GO:0010468,GO:0031326,GO:1901360,GO:0016070,GO:0050789,GO:…	'15.5.3.1'	transcription factor (HD-ZIP I/II)	22.8947	44.0612	9.56372	29.8009	88.2993	47.1501	1110.85	464.536	485.571	1488.57	816.474	573.614
	Bv7_171170_cpoh	63.7989	4.72301	0.908988	5.1959	2.03734e-07	0.00403129	BVRB_7g171170	LOC104899857	E3 ubiquitin-protein ligase PUB24	E3 ubiquitin-protein ligase PUB24	NC_025818.2		Bv7_171170_cpoh.t1	AT3G11840.1	AT3G11840	AT3G11840	GO:0004842,GO:0003824,GO:0019787,GO:0016740,GO:0003674,GO:0016567,GO:0044237,GO:0008152,GO:0019538,GO:0043170,GO:0008150,GO:0044260,GO:0006464,GO:0044267,GO:0044238,GO:0032446,GO:0043412,GO:1901564,GO:0070647,GO:0036211,GO:0071704,GO:0009987,GO:0006807,GO:0005488,GO:0003674,GO:0010200,GO:0008150,GO:0010243,GO:1901698,GO:1901700,GO:0010033,GO:0042221,GO:0050896,GO:0051865,GO:0044237,GO:0008152,GO:…	'35.1'		2.86184	4.49604	6.6946	1.86256	1.66603	6.52847	254.291	41.8844	82.3318	219.593	22.5623	120.814
	Bv9_224290_aryh	2500.39	4.71688	0.572928	8.23294	1.82678e-16	3.61464e-12	BVRB_9g224290	LOC104904988	scopoletin glucosyltransferase	scopoletin glucosyltransferase	NC_025820.2					AT4G34131	GO:0008152,GO:0008150,GO:0016758,GO:0003824,GO:0016740,GO:0003674,GO:0016757,GO:0010294,GO:0008194,GO:0003824,GO:0016758,GO:0016740,GO:0003674,GO:0046527,GO:0016757,GO:0035251,GO:0080043,GO:0008194,GO:0003824,GO:0016758,GO:0016740,GO:0003674,GO:0046527,GO:0016757,GO:0035251,GO:0051707,GO:0009607,GO:0009605,GO:0008150,GO:0051704,GO:0043207,GO:0050896,GO:0035251,GO:0008194,GO:0003824,GO:0016758,GO:…	'9.2.2.6.1'	flavonol 3-O-glycosyltransferase	98.7335	205.019	159.714	499.165	483.98	217.616	6810.99	1705.84	3693.71	9786.46	2235.79	4107.69
	Bv_004880_wraw	30.5046	4.69453	0.812443	5.77829	7.54619e-09	0.000149317	BVRB_004880	LOC104883962	protein LAZ1 homolog 2	protein LAZ1 homolog 2			Bv_004880_wraw.t1	AT1G23070.1	AT1G23070	AT1G23070		'35.1'		1.43092	0.899208	2.86912	13.0379	9.16314	7.97924	69.5955	44.9305	22.4541	79.6753	50.0602	63.9605
	Bv4_077930_gwnd	61.4862	4.69334	0.628618	7.46613	8.25888e-14	1.63418e-09	BVRB_4g077930	LOC104890506	PHD finger protein MALE STERILITY 1	PHD finger protein MALE STERILITY 1	NC_025815.2		Bv4_077930_gwnd.t1	AT5G22260.1	AT5G22260	AT5G22260	GO:0005829,GO:0005737,GO:0005622,GO:0044424,GO:0044444,GO:0005623,GO:0005575,GO:0044464,GO:0071367,GO:0009741,GO:0009719,GO:0008150,GO:0051716,GO:0014070,GO:0071396,GO:1901700,GO:0071407,GO:0010033,GO:0070887,GO:0042221,GO:0032870,GO:0071310,GO:0050896,GO:0033993,GO:0009987,GO:1901701,GO:0071495,GO:0009725,GO:0055046,GO:0044699,GO:0048229,GO:0008150,GO:0032502,GO:0009555,GO:0032501,GO:0048856,GO:…	'13.3.6.1.3'	MMD1/DUET meiotic recombination regulating protein	0	8.99208	1.91274	5.58767	9.16314	7.25386	125.807	106.615	79.5251	189.472	95.8899	107.616
	Bv9_215500_qmrs	37.0955	4.67892	0.682247	6.85811	6.97791e-12	1.38072e-07	BVRB_9g215500	LOC104904227	agamous-like MADS-box protein AGL62	agamous-like MADS-box protein AGL62	NC_025820.2		Bv9_215500_qmrs.t1	AT5G60440.1	AT5G60440	AT5G60440	GO:0000977,GO:0005488,GO:0003677,GO:0001012,GO:0003690,GO:1901363,GO:0097159,GO:0000975,GO:0003674,GO:0043565,GO:0001067,GO:0044212,GO:0003676,GO:0000976,GO:1990837,GO:0045944,GO:0097659,GO:0009891,GO:0044237,GO:0008152,GO:0043170,GO:0008150,GO:0018130,GO:0080090,GO:0045893,GO:0032774,GO:0031323,GO:1903506,GO:0010557,GO:0044260,GO:0010604,GO:1901362,GO:2000112,GO:0050794,GO:0046483,GO:0006139,GO:…	'15.5.14'	transcription factor (MADS/AGL)	5.72368	1.79842	0	0	0.833013	0	56.2117	60.1612	48.6506	95.2218	90.2493	86.2959
	Bv3_060300_dgcf	5708.51	4.66155	0.64391	7.23945	4.50517e-13	8.91437e-09	BVRB_3g060300	LOC104889201	late embryogenesis abundant protein 46	late embryogenesis abundant protein 46|18 kDa seed maturation protein	NC_025814.2		Bv3_060300_dgcf.t1	AT5G06760.1	AT5G06760	AT5G06760	GO:0009793,GO:0022414,GO:0044702,GO:0009790,GO:0008150,GO:0010154,GO:0003006,GO:0032501,GO:0000003,GO:0044707,GO:0048316,GO:0009791,GO:0007275,GO:0061458,GO:0048731,GO:0044699,GO:0032502,GO:0048608,GO:0048856,GO:0044767,GO:0005829,GO:0005737,GO:0005622,GO:0044424,GO:0044444,GO:0005623,GO:0005575,GO:0044464,GO:0009414,GO:0008150,GO:0009628,GO:1901700,GO:0006950,GO:0001101,GO:0009415,GO:0010035,GO:…	'35.2'	NA	525.148	470.286	150.15	419.075	934.64	81.9686	7168.33	9701.18	12109.3	8540.81	17000	11401.2
	Bv_014290_tcfw	339.194	4.65342	0.763217	6.09711	1.08003e-09	2.13706e-05	BVRB_014290	LOC104885098	1-aminocyclopropane-1-carboxylate oxidase homolog 1	1-aminocyclopropane-1-carboxylate oxidase homolog 1						AT1G06620	GO:0016491,GO:0003824,GO:0003674,GO:0055114,GO:0008152,GO:0008150,GO:0044710,GO:0044699	'50.1.13'	1-aminocyclopropane-1-carboxylate oxidase homolog 1 OS=Arabidopsis thaliana (sp|q84mb3|acch1_arath : 413.0) & Enzyme classification.EC_1 oxidoreductases.EC_1.14 oxidoreductase acting on paired donor with incorporation or reduction of molecular oxygen(50.1.13 : 148.5)	1.43092	40.4643	5.73823	35.3886	22.4913	61.6578	422.926	223.891	580.065	1405.98	444.901	825.395
	Bv_010790_ieit	674.001	4.59434	0.421032	10.9121	1.0092e-27	1.99691e-23	BVRB_010790	LOC104884668	mechanosensitive ion channel protein 10	mechanosensitive ion channel protein 10			Bv_010790_ieit.t1	AT5G12080.1	AT5G12080	AT5G12080	GO:0016020,GO:0005575,GO:0055085,GO:0008150,GO:0006810,GO:0051179,GO:0051234,GO:0090406,GO:0042995,GO:0005623,GO:0005575,GO:0044464,GO:0120025,GO:0012505,GO:0005623,GO:0005575,GO:0044464,GO:0097468,GO:0008150,GO:0051716,GO:0000302,GO:0044763,GO:0033554,GO:1901700,GO:0006950,GO:0036473,GO:0012501,GO:0044699,GO:0006979,GO:0034599,GO:0070887,GO:0034614,GO:0042221,GO:0050896,GO:0009987,GO:1901701,GO:…	'24.3.5'	mechanosensitive ion channel (MSL)	40.0658	40.4643	79.3789	91.2653	80.8022	43.5231	1113.53	961.056	1805.69	1912.21	984.986	935.042
	Bv2_040420_moun	808.145	4.59091	0.677793	6.77331	1.25865e-11	2.4905e-07	BVRB_2g040420	LOC104887404	hypersensitive-induced response protein 1	hypersensitive-induced response protein 1	NC_025813.2					AT5G62740	GO:0005886,GO:0016020,GO:0005623,GO:0005575,GO:0071944,GO:0044464,GO:0005773,GO:0005737,GO:0005622,GO:0044424,GO:0043226,GO:0044444,GO:0005623,GO:0043227,GO:0005575,GO:0043231,GO:0044464,GO:0043229,GO:0050832,GO:0098542,GO:0009607,GO:0009605,GO:0008150,GO:0009620,GO:0051704,GO:0006950,GO:0006952,GO:0043207,GO:0050896,GO:0051707,GO:0043424,GO:0005488,GO:0019901,GO:0003674,GO:0005515,GO:0019900,GO:…	'35.1'		68.6842	59.3477	18.1711	46.5639	119.121	222.693	2046.37	472.913	992.66	3161.75	770.644	1718.81
	Bv5_111880_qgme	33.2264	4.58976	0.772935	5.9381	2.88347e-09	5.70552e-05	BVRB_5g111880											'35.2'	NA	8.58552	0	1.91274	0	0.833013	0	105.732	50.2613	66.4268	63.1573	40.8942	60.9148
	Bv_016410_ghpp	113.805	4.57928	0.964861	4.74605	2.07424e-06	0.0410429	BVRB_016410	LOC104885392	UPF0496 protein At1g20180	UPF0496 protein At1g20180			Bv_016410_ghpp.t1	AT1G20180.1	AT1G20180	AT1G20180	GO:0005886,GO:0016020,GO:0005623,GO:0005575,GO:0071944,GO:0044464	'35.1'		5.72368	8.09287	20.0838	1.86256	24.1574	31.1916	655.803	61.6843	101.044	284.694	44.4196	126.906
	Bv5_100730_mjor	3369.8	4.57443	0.488835	9.3578	8.14107e-21	1.61087e-16	BVRB_5g100730	LOC104892311	thaumatin-like protein 1	thaumatin-like protein 1	NC_025816.2					AT4G11650		'35.1'		143.092	195.128	147.281	48.4265	205.754	127.668	5394.99	2500.12	3682.48	11598.6	4313.63	12080.4
	Bv9_202460_padn	1018.9	4.55188	0.927912	4.90551	9.31835e-07	0.0184382	BVRB_9g202460	LOC104902529	antiviral protein I	antiviral protein I	NC_025820.2						GO:0017148,GO:0006518,GO:0010608,GO:0044237,GO:0008152,GO:0010558,GO:0019538,GO:0043170,GO:0008150,GO:0080090,GO:0034249,GO:0031323,GO:0032269,GO:0044260,GO:0051172,GO:2000112,GO:0050794,GO:0044267,GO:0048523,GO:0048519,GO:0009889,GO:0051171,GO:2000113,GO:0044238,GO:1901576,GO:0009892,GO:0034248,GO:0009890,GO:1901564,GO:0009058,GO:0006412,GO:0010468,GO:0031326,GO:0043043,GO:0043603,GO:0010605,GO:…	'35.1'		24.3257	207.717	175.016	1.86256	5.83109	19.5854	4893.1	3178.64	1492.26	504.287	327.154	1396.98
	Bv1_011340_dsoj	2655.25	4.54877	0.425284	10.6958	1.06451e-26	2.10634e-22	BVRB_1g011340	LOC104895650	galactinol--sucrose galactosyltransferase	galactinol--sucrose galactosyltransferase	NC_025812.2		Bv1_011340_dsoj.t1	AT5G40390.1	AT5G40390	AT5G40390	GO:0003824,GO:0003674,GO:0010325,GO:0008152,GO:0008150,GO:0005975,GO:0044710,GO:0044711,GO:0044238,GO:0009312,GO:1901576,GO:0044699,GO:0009058,GO:0044723,GO:0016051,GO:0071704,GO:0009311,GO:0009414,GO:0008150,GO:0009628,GO:1901700,GO:0006950,GO:0001101,GO:0009415,GO:0010035,GO:0042221,GO:0050896,GO:0019593,GO:0006066,GO:0044237,GO:0008152,GO:0044262,GO:0034637,GO:0008150,GO:0044281,GO:0044763,GO:…	'3.4.2'	raffinose synthase	188.882	274.258	236.224	195.568	142.445	172.642	8233.68	3691.16	4463.7	8342.59	2938.04	2983.81
	Bv3_067300_yicc	22.1374	4.53794	0.842753	5.38466	7.25812e-08	0.00143616	BVRB_3g067300	LOC109136369	probable carboxylesterase 120	probable carboxylesterase 120						AT5G62180	GO:0008152,GO:0008150,GO:0016787,GO:0003824,GO:0003674	'35.1'		0	2.69762	1.91274	3.72511	2.49904	2.90154	48.1815	31.9844	39.2947	71.9021	33.1384	27.4116
	Bv2_030560_jqwi	48.0645	4.53565	0.652219	6.95418	3.54626e-12	7.01698e-08	BVRB_2g030560	LOC104884207	hypothetical protein	uncharacterized protein LOC104884207	NC_025813.2		Bv2_030560_jqwi.t1	AT1G64870.1	AT1G64870	AT3G45200		'35.2'	NA	2.86184	2.69762	6.6946	0	1.66603	1.45077	135.176	51.0228	104.786	123.4	88.1341	58.8843
	Bv7_172070_drpr	5233.53	4.51786	0.311465	14.5052	1.12311e-47	2.2223e-43	BVRB_7g172070	LOC104899950	phosphoinositide phospholipase C 4	phosphoinositide phospholipase C 4	NC_025818.2		Bv7_172070_drpr.t1	AT5G58700.1	AT5G58700	AT5G58700	GO:0006629,GO:0008152,GO:0008150,GO:0044710,GO:0044238,GO:0044699,GO:0071704,GO:0008081,GO:0003824,GO:0016788,GO:0003674,GO:0042578,GO:0016787,GO:0035556,GO:0044700,GO:0008150,GO:0051716,GO:0050794,GO:0044699,GO:0007165,GO:0007154,GO:0023052,GO:0050789,GO:0050896,GO:0009987,GO:0065007,GO:0004435,GO:0003824,GO:0003674,GO:0016298,GO:0042578,GO:0008081,GO:0016787,GO:0004620,GO:0004629,GO:0016788,GO:…	'5.7.2.3.2'	phospholipase C (PI-PLC)	299.062	284.15	523.136	743.16	593.105	361.967	8059.69	8675.4	8634.55	14590.3	9603.09	10434.7
	Bv5_102840_rcqt	446.408	4.4866	0.588285	7.62658	2.41071e-14	4.77008e-10	BVRB_5g102840	LOC104892504	transcription factor TGA4	transcription factor TGA4	NC_025816.2					AT1G58330	GO:0006351,GO:0097659,GO:0044237,GO:0008152,GO:0043170,GO:0008150,GO:0018130,GO:0032774,GO:0044260,GO:1901362,GO:0046483,GO:0006139,GO:0019438,GO:0034654,GO:0044238,GO:1901576,GO:0009058,GO:1901360,GO:0016070,GO:0090304,GO:0006725,GO:0071704,GO:0034641,GO:0009059,GO:0009987,GO:0006807,GO:0044249,GO:0044271,GO:0034645,GO:0010467,GO:0043565,GO:0005488,GO:0003677,GO:1901363,GO:0097159,GO:0003674,GO:…	'15.5.4.5'	transcription factor (DOG)	87.2862	38.6659	16.2583	9.31278	27.4894	71.0878	773.58	1159.82	1219.07	667.524	628.925	657.88
	Bv1_020550_gicc	210.283	4.48626	0.451913	9.92727	3.16823e-23	6.26897e-19	BVRB_1g020550											'35.2'	NA	18.602	22.4802	25.822	9.31278	24.9904	17.4093	794.994	310.706	406.046	348.823	186.844	357.367
	Bv1_001440_pjgu	853.539	4.42978	0.494807	8.95254	3.47388e-19	6.87377e-15	BVRB_1g001440	LOC104897042	uncharacterized LOC104897042	uncharacterized protein LOC104897042	NC_025812.2							'35.2'	NA	28.6184	132.184	108.07	48.4265	92.4644	63.1085	1116.2	1816.26	2902.2	1009.54	1769.03	1156.37
	Bv5_124740_pxph	43.4796	4.40303	0.716028	6.14924	7.78575e-10	1.54057e-05	BVRB_5g124740	LOC104908056	11-beta-hydroxysteroid dehydrogenase 1B-like	11-beta-hydroxysteroid dehydrogenase 1B-like						AT5G50700	GO:0016491,GO:0003824,GO:0003674	'5.9.4'	steroleosin	2.86184	2.69762	5.73823	1.86256	4.99808	6.52847	139.191	66.2535	38.3592	116.598	49.3551	87.3112
	Bv8_197970_cpyp	10748.2	4.40063	0.17491	25.1594	1.11567e-139	2.20758e-135	BVRB_8g197970	LOC104902350	zinc finger CCCH domain-containing protein 20	zinc finger CCCH domain-containing protein 20	NC_025819.2					AT2G19810	GO:0046872,GO:0005488,GO:0003674,GO:0043169,GO:0043167	'16.9.2'	mRNA-binding regulatory factor (TZF)	1108.96	982.834	942.983	962.942	1032.1	1200.51	19362.3	20468.5	24222.4	22297.4	15913.5	20483.6
	Bv1_022500_hpmy	223.759	4.39149	0.811741	5.40996	6.3038e-08	0.00124733	BVRB_1g022500											'35.2'	NA	47.2204	13.4881	16.2583	106.166	11.6622	58.7562	1114.87	270.345	213.314	365.341	93.0696	374.626
	Bv5_098390_xymw	47.5847	4.38504	0.639206	6.86013	6.87983e-12	1.36131e-07	BVRB_5g098390									ATCG00170		'35.1'		1.43092	3.59683	9.56372	7.45023	1.66603	5.80308	172.65	72.3457	75.7827	80.647	66.9819	73.0977
	Bv2_036940_hhmn	372.366	4.36557	0.710126	6.1476	7.86664e-10	1.55657e-05	BVRB_2g036940	LOC104886934	chalcone--flavonone isomerase	chalcone--flavonone isomerase	NC_025813.2		Bv2_036940_hhmn.t1	AT3G55120.1	AT3G55120	AT3G55120	GO:0009813,GO:0008152,GO:0008150,GO:0009812,GO:1901576,GO:0009058,GO:0071704,GO:0045430,GO:0003824,GO:0016872,GO:0003674,GO:0016853,GO:0016872,GO:0003824,GO:0003674,GO:0016853,GO:0005634,GO:0005622,GO:0044424,GO:0043226,GO:0005623,GO:0043227,GO:0005575,GO:0043231,GO:0044464,GO:0043229,GO:0042406,GO:0005737,GO:0098827,GO:0005622,GO:0044424,GO:0044446,GO:0043226,GO:0031312,GO:0044444,GO:0016020,GO:…	'9.2.2.2.1'	chalcone isomerase	7.1546	71.9366	53.5568	24.2132	196.591	51.5024	970.321	877.287	910.328	315.786	351.126	638.59
	Bv5_099750_hegi	7839.01	4.35342	0.408989	10.6443	1.85291e-26	3.66636e-22	BVRB_5g099750	LOC104892230	protein LURP-one-related 17	protein LURP-one-related 17	NC_025816.2		Bv5_099750_hegi.t1	AT5G41590.1	AT5G41590	AT5G41590		'35.1'		1073.19	653.724	395.938	666.795	513.969	872.639	16811.3	10398	16143.6	24169.8	10744.6	11624.6
	Bv_013570_qxdk	209.449	4.34628	0.792732	5.48266	4.18981e-08	0.000829038	BVRB_013570	LOC104884998	probable peptide/nitrate transporter At3g43790	probable peptide/nitrate transporter At3g43790|protein ZINC INDUCED FACILITATOR-LIKE 1-like						AT3G43790	GO:0016021,GO:0031224,GO:0016020,GO:0005575,GO:0044425,GO:0055085,GO:0008150,GO:0006810,GO:0051179,GO:0051234	'24.2.2.2.1'	metal chelator transporter (ZIF/TOM)	28.6184	40.4643	24.8657	3.72511	0.833013	7.97924	508.582	452.351	952.43	125.343	16.9217	351.275
	Bv_015601z534	41.5195	4.28603	0.725545	5.90733	3.47688e-09	6.8797e-05	BVRB_015601z534													4.29276	4.49604	0.956372	7.45023	2.49904	15.2331	61.5652	60.9227	63.6201	51.4975	100.825	124.875
	Bv3_055390_dunc	17564.8	4.27888	0.411787	10.391	2.72415e-25	5.39027e-21	BVRB_3g055390	LOC104888555	oxalate--CoA ligase	oxalate--CoA ligase	NC_025814.2		Bv3_055390_dunc.t1	AT3G48990.1	AT3G48990	AT3G48990	GO:0003824,GO:0003674,GO:0008152,GO:0008150,GO:0033611,GO:0044237,GO:0008152,GO:0008150,GO:0044281,GO:0044763,GO:0046395,GO:1901575,GO:0044710,GO:0043436,GO:0043649,GO:0044248,GO:0016054,GO:0044699,GO:0006082,GO:0043648,GO:0033609,GO:0071704,GO:0009987,GO:0044712,GO:0044282,GO:0019752,GO:0009056,GO:0050203,GO:0016877,GO:0003824,GO:0003674,GO:0016878,GO:0016874,GO:0009735,GO:0009719,GO:0008150,GO:…	'35.1'		1508.19	1733.67	2185.31	3142.13	1027.1	2224.76	33229.2	34840.2	37295.4	50372.3	19316.2	23903
	Bv6_149640_good	198.321	4.27643	0.554514	7.71203	1.23836e-14	2.45034e-10	BVRB_6g149640											'35.2'	NA	21.4638	25.1778	10.5201	37.2511	19.1593	61.6578	422.926	185.814	496.798	554.812	205.176	339.092
	Bv2_047460_jxno	1921.43	4.2692	0.570637	7.48147	7.34954e-14	1.45425e-09	BVRB_2g047460	LOC104906324	probable inactive purple acid phosphatase 27	probable inactive purple acid phosphatase 27						AT5G50400	GO:0016787,GO:0003824,GO:0003674,GO:0003993,GO:0003824,GO:0016788,GO:0016791,GO:0003674,GO:0042578,GO:0016787,GO:0046872,GO:0005488,GO:0003674,GO:0043169,GO:0043167	'35.1'		37.2039	220.306	279.261	523.379	238.242	303.211	4064.64	2794.83	3522.49	6039.78	2406.41	2627.46
	Bv4_083750_cwjo	28.406	4.25348	0.901393	4.71878	2.37258e-06	0.0469462	BVRB_4g083750										GO:0006952,GO:0008150,GO:0006950,GO:0050896	'35.2'	NA	5.72368	0	2.86912	1.86256	8.33013	24.6631	48.1815	46.4536	56.1353	38.866	29.613	78.174
	Bv1_014730_kwxw	114.831	4.24913	0.784564	5.41591	6.09768e-08	0.00120655	BVRB_1g014730										GO:0003700,GO:0003674,GO:0001071,GO:0006355,GO:0097659,GO:0044237,GO:0008152,GO:0043170,GO:0008150,GO:0018130,GO:0080090,GO:0032774,GO:0031323,GO:1903506,GO:0044260,GO:1901362,GO:2000112,GO:0050794,GO:0046483,GO:0006139,GO:0019438,GO:0009889,GO:0051171,GO:0034654,GO:0044238,GO:1901576,GO:0009058,GO:2001141,GO:0010468,GO:0031326,GO:1901360,GO:0016070,GO:0050789,GO:0090304,GO:0006351,GO:0019222,GO:…	'15.5.4.1'	transcription factor (bZIP)	27.1875	10.7905	5.73823	1.86256	0.833013	8.70463	258.306	276.437	279.741	63.1573	72.6225	372.595
	Bv6_133550_zmrh	74.412	4.23974	0.639134	6.63357	3.27661e-11	6.48344e-07	BVRB_6g133550	LOC104895493	TSL-kinase interacting protein 1	TSL-kinase interacting protein 1	NC_025817.2					AT2G36960		'15.5.2.2'	transcription factor (MYB-related)	7.1546	1.79842	10.5201	5.58767	1.66603	7.25386	152.575	107.376	103.85	93.2785	274.978	126.906
	Bv5_102320_zszn	237.616	4.21705	0.579206	7.28074	3.31997e-13	6.56922e-09	BVRB_5g102320											'11.10.1.3.1'	CEP precursor polypeptide	52.9441	6.29445	18.1711	27.9384	29.1554	42.0724	349.316	711.273	339.619	383.802	289.785	601.026
	Bv1_008720_jnpu	2138.01	4.21002	0.265921	15.8318	1.87734e-56	3.7147e-52	BVRB_1g008720	LOC104892004	protein EXORDIUM	protein EXORDIUM	NC_025812.2					AT4G08950	GO:0016020,GO:0005575	'35.1'		210.345	242.786	307.952	221.644	214.084	166.113	3875.93	4544.07	5691.19	4273.32	2356.35	3552.35
	Bv2_025370_ughh	513.917	4.20754	0.280462	15.0022	7.10407e-51	1.40568e-46	BVRB_2g025370											'35.2'	NA	68.6842	45.8596	56.426	50.289	46.6487	53.6785	1201.86	1200.18	727.888	922.096	721.289	1072.1
	Bv1_007760_xuxq	52.4775	4.20053	0.622105	6.75214	1.45685e-11	2.88267e-07	BVRB_1g007760											'35.2'	NA	17.171	2.69762	3.82549	1.86256	5.83109	4.35231	195.403	105.853	103.85	61.214	44.4196	83.2502
	Bv3_068090_nzrr	20.0516	4.20003	0.796373	5.27394	1.33522e-07	0.002642	BVRB_3g068090	LOC104906655	oleosin 1	oleosin 1			Bv3_068090_nzrr.t1	AT4G25140.1	AT4G25140	AT4G25140	GO:0012511,GO:0043228,GO:0005622,GO:0044424,GO:0043232,GO:0043226,GO:0005623,GO:0005575,GO:0044464,GO:0005811,GO:0043229,GO:0016021,GO:0031224,GO:0016020,GO:0005575,GO:0044425,GO:0019915,GO:0065008,GO:0008150,GO:0010876,GO:0051179,GO:0033036,GO:0051235,GO:0065007,GO:0050826,GO:0008150,GO:0009628,GO:0050896,GO:0009266,GO:0006950,GO:0009409,GO:0003729,GO:0005488,GO:1901363,GO:0003723,GO:0097159,GO:…	'5.9.2'	oleosin	2.86184	2.69762	0.956372	1.86256	0.833013	2.17616	29.4442	55.592	30.8744	28.1779	55.7007	29.4421
	Bv6_135980_ejfm	2525.05	4.18463	0.52982	7.89822	2.82913e-15	5.59799e-11	BVRB_6g135980	LOC104895746	hypothetical protein	protein PIN-LIKES 7	NC_025817.2		Bv6_135980_ejfm.t1	AT5G65980.1	AT5G65980	AT5G65980	GO:0016021,GO:0031224,GO:0016020,GO:0005575,GO:0044425,GO:0055085,GO:0008150,GO:0006810,GO:0051179,GO:0051234,GO:0010311,GO:0048527,GO:0048364,GO:0090697,GO:0008150,GO:1905393,GO:0010102,GO:0032501,GO:0044707,GO:0009791,GO:0009653,GO:0007275,GO:0048646,GO:0048731,GO:0044699,GO:0010015,GO:0032502,GO:0010101,GO:1905392,GO:0048528,GO:0048856,GO:0099402,GO:0090698,GO:0022622,GO:0044767,GO:0090696,GO:…	'11.2.4.2'	auxin efflux transporter (PILS)	194.605	291.343	255.351	530.829	340.702	639.79	8087.8	2963.13	2440.95	8326.07	1886.77	4343.22
	Bv7_169430_xmxa	337.406	4.17313	0.492679	8.47029	2.44788e-17	4.84363e-13	BVRB_7g169430	LOC104899702	berberine bridge enzyme-like 4	berberine bridge enzyme-like 4	NC_025818.2					AT1G26390	GO:0003824,GO:0003674,GO:0050660,GO:0005488,GO:0043168,GO:1901363,GO:0097159,GO:0003674,GO:0000166,GO:1901265,GO:0043167,GO:0048037,GO:0050662,GO:0036094,GO:0055114,GO:0008152,GO:0008150,GO:0044710,GO:0044699,GO:0016491,GO:0003824,GO:0003674,GO:0016614,GO:0003824,GO:0003674,GO:0016491,GO:0071456,GO:0008150,GO:0051716,GO:0033554,GO:0009628,GO:0070482,GO:0006950,GO:0036293,GO:0070887,GO:0042221,GO:…	'50.1.1'	Berberine bridge enzyme-like 3 OS=Arabidopsis thaliana (sp|q9fzc4|fox1_arath : 543.0) & Enzyme classification.EC_1 oxidoreductases.EC_1.1 oxidoreductase acting on CH-OH group of donor(50.1.1 : 418.1)	21.4638	56.6501	32.5167	37.2511	30.8215	28.29	716.03	523.936	777.475	971.651	219.278	633.514
	Bv8_200900_aouq	304.116	4.17087	0.737657	5.65422	1.56559e-08	0.000309783	BVRB_8g200900	LOC104882923	hypothetical protein	uncharacterized protein LOC104882923						AT5G45630		'35.2'	NA	40.0658	22.4802	32.5167	89.4027	122.453	72.5386	1022.52	217.799	466.859	1238.85	136.079	187.821
	Bv1_020530_anpy	27024.9	4.15428	0.287651	14.4421	2.81232e-47	5.56474e-43	BVRB_1g020530										GO:0006952,GO:0008150,GO:0006950,GO:0050896	'26.8.3.2.2'	defensin (PDF2)	1908.85	3678.66	4173.61	3175.66	3184.61	2327.04	60186.7	55253.1	58425.7	52884	33622.1	45479
	Bv2_041820_irum	9960.25	4.14514	0.209808	19.7568	7.01154e-87	1.38737e-82	BVRB_2g041820	LOC104887561	chloride channel protein CLC-b	chloride channel protein CLC-b	NC_025813.2		Bv2_041820_irum.t1	AT3G27170.1	AT3G27170	AT3G27170	GO:0005216,GO:0022891,GO:0015075,GO:0003674,GO:0022803,GO:0022892,GO:0015267,GO:0005215,GO:0022838,GO:0022857,GO:0055085,GO:0008150,GO:0006810,GO:0051179,GO:0051234,GO:0005247,GO:0022891,GO:0005216,GO:0015075,GO:0022836,GO:0022832,GO:0022803,GO:0015103,GO:0015267,GO:0005215,GO:0005253,GO:0022838,GO:0003674,GO:0008509,GO:0022892,GO:0005254,GO:0015108,GO:0005244,GO:0008308,GO:0022857,GO:0006821,GO:…	'24.2.16'	anion channel / anion:proton antiporter (CLC)	1104.67	980.136	1008.02	1462.11	1466.1	1472.53	21641.5	15229.2	17835.1	13823.7	20318.8	23181.1
	Bv2_029170_pxtq	7345.85	4.14335	0.359799	11.5157	1.09912e-30	2.17483e-26	BVRB_2g029170	LOC104907757	cycloartenol-C-24-methyltransferase	cycloartenol-C-24-methyltransferase	NC_025813.2		Bv2_029170_pxtq.t1	AT5G13710.1	AT5G13710	AT5G13710	GO:0008152,GO:0008150,GO:0008168,GO:0003824,GO:0016740,GO:0003674,GO:0016741,GO:0006694,GO:0008610,GO:0008152,GO:0008150,GO:0008202,GO:0044710,GO:1901362,GO:0044711,GO:0044238,GO:1901576,GO:0044699,GO:0009058,GO:0006629,GO:1901360,GO:0071704,GO:0016126,GO:0008610,GO:0008152,GO:0008150,GO:0008202,GO:1901617,GO:0044710,GO:1901362,GO:1901615,GO:0016125,GO:0044711,GO:0044238,GO:1901576,GO:0006694,GO:…	'5.5.1.1'	sterol C-24 methyltransferase	839.95	681.599	685.719	1711.69	1169.55	1458.75	16985.3	11867.7	10140.8	22390.7	7334.87	12883.5
	Bv7_161860_zxca	2538.2	4.13898	0.420757	9.83697	7.8029e-23	1.54396e-18	BVRB_7g161860	LOC104898671	glutathione S-transferase	glutathione S-transferase	NC_025818.2					AT2G47730	GO:0005515,GO:0005488,GO:0003674,GO:0005739,GO:0005737,GO:0005622,GO:0044424,GO:0043226,GO:0044444,GO:0005623,GO:0043227,GO:0005575,GO:0043231,GO:0044464,GO:0043229,GO:0005618,GO:0030312,GO:0005623,GO:0005575,GO:0071944,GO:0044464,GO:0016020,GO:0005575,GO:0005737,GO:0005622,GO:0044424,GO:0005623,GO:0005575,GO:0044464,GO:0004602,GO:0003824,GO:0016209,GO:0016684,GO:0003674,GO:0016491,GO:0004601,GO:…	'18.8.1.5'	class phi glutathione S-transferase	188.882	367.776	460.015	119.204	244.906	195.854	4767.29	5063.44	8109.69	3678.67	2001.7	5261.01
	Bv7_163950_uftc	1126.26	4.12473	0.317271	13.0007	1.21289e-38	2.39995e-34	BVRB_7g163950	LOC109135596	uncharacterized LOC109135596	uncharacterized protein LOC109135596	NC_025818.2							'35.2'	NA	85.8552	59.3477	107.114	318.497	194.925	228.496	1984.81	949.633	1464.2	2880.94	2742.73	2498.52
	Bv_012740_yzru	320.21	4.10839	0.39624	10.3684	3.45175e-25	6.82997e-21	BVRB_012740									AT3G42170	GO:0046983,GO:0005488,GO:0003674,GO:0005515,GO:0003676,GO:0005488,GO:1901363,GO:0097159,GO:0003674,GO:0003677,GO:0005488,GO:1901363,GO:0097159,GO:0003674,GO:0003676	'35.1'		31.4803	25.1778	30.6039	40.9763	31.6545	33.3677	643.758	472.151	384.527	1165.98	500.602	482.242
	Bv3_070260_iznp	470.962	4.10606	0.422104	9.72759	2.29975e-22	4.55052e-18	BVRB_3g070260	LOC104906940	monothiol glutaredoxin-S1	monothiol glutaredoxin-S1						AT1G03020	GO:0009055,GO:0003674,GO:0015035,GO:0003824,GO:0015036,GO:0016667,GO:0003674,GO:0016491,GO:0045454,GO:0065008,GO:0008150,GO:0044763,GO:0050794,GO:0044699,GO:0019725,GO:0050789,GO:0042592,GO:0009987,GO:0065007	'18.8.2'	glutaredoxin	74.4079	35.0691	43.0367	7.45023	14.9942	7.97924	816.408	702.135	1078.73	484.854	1350.92	1035.55
	Bv6_149900_ooqf	4817.37	4.10004	0.295314	13.8837	7.95808e-44	1.57467e-39	BVRB_6g149900	LOC104897483	GEM-like protein 5	GEM-like protein 5	NC_025817.2		Bv6_149900_ooqf.t1	AT5G13200.1	AT5G13200	AT5G13200	GO:0019899,GO:0005488,GO:0003674,GO:0005515,GO:0051567,GO:0044237,GO:0008152,GO:0008213,GO:0019538,GO:0043170,GO:0008150,GO:0018022,GO:0044260,GO:0006464,GO:0016570,GO:0044267,GO:0006479,GO:0016569,GO:0061647,GO:0044238,GO:0051276,GO:0006996,GO:0043414,GO:0043412,GO:1901564,GO:0032259,GO:0006325,GO:0036211,GO:0016571,GO:0016043,GO:0071704,GO:0018205,GO:0034968,GO:0009987,GO:0006807,GO:0018193,GO:…	'35.1'		497.96	431.62	321.341	691.009	391.516	561.448	7335.63	6037.44	8055.42	15578.5	9303.43	8603.2
	Bv7_160070_wqzt	2160.56	4.08985	0.436072	9.37884	6.67047e-21	1.31989e-16	BVRB_7g160070	LOC104898468	probable serine/threonine-protein kinase kinX	probable serine/threonine-protein kinase kinX	NC_025818.2		Bv7_160070_wqzt.t1	AT5G03670.1	AT5G03670	AT5G03670		'35.2'	NA	161.694	161.857	313.69	443.289	248.238	447.563	3960.25	2592.26	4311.19	7567.21	2608.77	3110.71
	Bv1_012090_ffjk	2997.59	4.08981	0.369901	11.0565	2.03891e-28	4.03439e-24	BVRB_1g012090	LOC104896200	peroxidase 12	peroxidase 12	NC_025812.2		Bv1_012090_ffjk.t1	AT1G71695.1	AT1G71695	AT1G71695	GO:0004601,GO:0003824,GO:0016209,GO:0016684,GO:0003674,GO:0016491,GO:0042744,GO:0044237,GO:0008152,GO:0008150,GO:0042743,GO:0044248,GO:0072593,GO:0009987,GO:0009056,GO:0006979,GO:0008150,GO:0006950,GO:0050896,GO:0020037,GO:0005488,GO:1901363,GO:0097159,GO:0046906,GO:0003674,GO:0055114,GO:0008152,GO:0008150,GO:0044710,GO:0044699	'35.1'		216.069	326.412	273.522	745.023	475.65	526.63	2193.6	6220.97	5495.65	7055.15	7709.26	4733.08
	Bv_000410_emtc	138.316	4.0846	0.508758	8.02858	9.86094e-16	1.95118e-11	BVRB_000410									AT3G19430		'35.2'	NA	22.8947	19.7826	7.65098	13.0379	14.1612	32.6423	424.265	200.283	218.928	325.503	200.946	179.699
	Bv4_088000_uyjq	1133.31	4.07405	0.47164	8.63805	5.718e-18	1.13142e-13	BVRB_4g088000									AT3G20500	GO:0003993,GO:0003824,GO:0016788,GO:0016791,GO:0003674,GO:0042578,GO:0016787,GO:0046872,GO:0005488,GO:0003674,GO:0043169,GO:0043167,GO:0016787,GO:0003824,GO:0003674	'35.1'		97.3026	87.2231	116.677	683.558	815.519	449.739	1272.79	1206.27	2594.39	3813.73	1399.57	1062.96
	Bv7_159710_qptu	2220.85	4.06761	0.379277	10.7246	7.80002e-27	1.54339e-22	BVRB_7g159710	LOC104898384	purple acid phosphatase 22	purple acid phosphatase 22	NC_025818.2		Bv7_159710_qptu.t1	AT3G52820.1	AT3G52820	AT3G52820	GO:0003993,GO:0003824,GO:0016788,GO:0016791,GO:0003674,GO:0042578,GO:0016787,GO:0046872,GO:0005488,GO:0003674,GO:0043169,GO:0043167,GO:0016787,GO:0003824,GO:0003674,GO:0005515,GO:0005488,GO:0003674	'35.1'		211.776	183.438	327.079	394.862	510.637	195.854	4154.31	3187.02	4777.12	5963.02	3653.69	3091.42
	Bv_003360_fhpd	138.025	4.06757	0.778485	5.22498	1.74176e-07	0.00344642	BVRB_003360	LOC104883766	calcium-binding protein CML24	calcium-binding protein CML24						AT1G18210	GO:0005509,GO:0005488,GO:0003674,GO:0043169,GO:0043167,GO:0046872	'35.1'		15.7401	14.3873	25.822	26.0758	23.3244	116.062	606.284	241.406	93.5589	304.127	67.687	121.83
	Bv_005910_orfo	277.209	4.06543	0.685919	5.92699	3.08531e-09	6.10491e-05	BVRB_005910	LOC104884099	uncharacterized LOC104884099	uncharacterized protein LOC104884099								'35.2'	NA	32.9112	40.4643	31.5603	33.526	74.1381	39.1708	230.2	228.46	1299.53	144.776	502.717	669.047
	Bv5_112910_uknz	1809.42	4.06158	0.237651	17.0905	1.74566e-65	3.45414e-61	BVRB_5g112910	LOC104893854	bidirectional sugar transporter N3	bidirectional sugar transporter N3	NC_025816.2		Bv5_112910_uknz.t1	AT5G23660.1	AT5G23660	AT5G23660	GO:0016021,GO:0031224,GO:0016020,GO:0005575,GO:0044425	'24.2.6.1'	sugar efflux transporter (SWEET)	144.523	154.664	238.137	379.962	313.213	246.631	3058.19	2850.42	3094.93	3747.66	3149.56	4335.1
	Bv7_171880_cjsp	1063.01	4.05023	0.659663	6.13985	8.25999e-10	1.63441e-05	BVRB_7g171880	LOC104899932	asparagine synthetase [glutamine-hydrolyzing] 1	asparagine synthetase [glutamine-hydrolyzing] 1	NC_025818.2		Bv7_171880_cjsp.t1	AT3G47340.1	AT3G47340	AT3G47340	GO:0004066,GO:0003824,GO:0016884,GO:0003674,GO:0016879,GO:0016874,GO:0006529,GO:0044237,GO:0008152,GO:1901607,GO:0032787,GO:0008150,GO:0044281,GO:0044763,GO:0044710,GO:0043436,GO:0009066,GO:0008652,GO:0009067,GO:0044711,GO:0044238,GO:1901605,GO:1901576,GO:0044283,GO:0072330,GO:1901564,GO:0016053,GO:0044699,GO:0009058,GO:0006520,GO:0043603,GO:0046394,GO:0006082,GO:0006528,GO:1901566,GO:0071704,GO:…	'4.1.2.1.1'	glutamine-dependent asparagine synthetase	80.1316	31.4723	67.9024	61.4644	213.251	552.744	1246.03	921.456	797.122	5475.25	1477.83	1831.5
	Bv5_115530_icik	2086.63	4.03417	0.504642	7.99412	1.30502e-15	2.58224e-11	BVRB_5g115530									AT1G74780		'24.2.2.16'	anion transporter (Fabaceae-N70)	269.013	186.136	292.65	575.53	294.886	243.73	6847.12	2367.61	3034.12	6195.24	1843.06	2890.41
	Bv4_080451z967	137.906	4.02417	0.789258	5.09868	3.42029e-07	0.00676774	BVRB_4g080451z967													18.602	20.6818	6.6946	3.72511	14.1612	38.4454	396.159	208.66	141.274	331.333	422.338	52.7928
	Bv6_134710_xdkd	623.507	4.02114	0.608263	6.61085	3.82118e-11	7.56097e-07	BVRB_6g134710	LOC104895599	salicylic acid-binding protein 2	salicylic acid-binding protein 2	NC_025817.2		Bv6_134710_xdkd.t1	AT2G23620.1	AT2G23620	AT2G23620	GO:0009627,GO:0098542,GO:0009607,GO:0009605,GO:0009814,GO:0008150,GO:0051704,GO:0006950,GO:0002376,GO:0006955,GO:0006952,GO:0043207,GO:0050896,GO:0051707,GO:0045087,GO:0005515,GO:0005488,GO:0003674,GO:0046593,GO:0003824,GO:0016829,GO:0016832,GO:0016830,GO:0003674,GO:0009817,GO:0098542,GO:0009607,GO:0009814,GO:0009605,GO:0008150,GO:0009620,GO:0051704,GO:0006950,GO:0002376,GO:0006955,GO:0006952,GO:…	'35.1'		68.6842	24.2786	55.4696	184.393	97.4625	31.917	1220.6	486.62	691.4	2542.81	825.64	1252.81
	Bv7_169050_omxa	850.016	4.01083	0.49974	8.02584	1.00836e-15	1.99523e-11	BVRB_7g169050	LOC104899671	peamaclein	peamaclein	NC_025818.2					AT3G02885	GO:2000377,GO:0044237,GO:0008152,GO:0008150,GO:0031323,GO:0050794,GO:0050789,GO:0019222,GO:0072593,GO:0009987,GO:0065007,GO:0005618,GO:0030312,GO:0005623,GO:0005575,GO:0071944,GO:0044464,GO:0009506,GO:0030054,GO:0005911,GO:0055044,GO:0005575,GO:0009737,GO:0009719,GO:0008150,GO:1901700,GO:0097305,GO:0010033,GO:0001101,GO:0042221,GO:0050896,GO:0033993,GO:0009725,GO:0005515,GO:0005488,GO:0003674,GO:…	'11.10.2.1.1'	GASA precursor polypeptide	93.0098	59.3477	81.2916	29.8009	15.8272	43.5231	1339.71	618.366	1800.07	3415.35	1637.88	1066.01
	Bv1_001480_uati	102.147	4.00558	0.445218	8.9969	2.32183e-19	4.5942e-15	BVRB_1g001480	LOC104897327	hypothetical protein	uncharacterized protein LOC104897327	NC_025812.2		Bv1_001480_uati.t1	AT1G22600.1	AT1G22600	AT1G22600	GO:0009506,GO:0030054,GO:0005911,GO:0055044,GO:0005575,GO:1990457,GO:0005737,GO:0005622,GO:0044424,GO:0030139,GO:0043226,GO:0044444,GO:0005623,GO:0043227,GO:0005575,GO:0031410,GO:0031982,GO:0044464,GO:0043229,GO:0097708,GO:0045335	'35.2'	NA	10.0164	11.6897	11.4765	5.58767	10.8292	3.62693	224.847	143.93	169.342	269.147	231.264	134.013
	Bv1_008700_ytge	4296.67	3.98561	0.472501	8.43512	3.30869e-17	6.54691e-13	BVRB_1g008700	LOC104891989	protein EXORDIUM	protein EXORDIUM	NC_025812.2					AT4G08950	GO:0040007,GO:0008150,GO:0009505,GO:0030312,GO:0005623,GO:0005575,GO:0005618,GO:0071944,GO:0044464,GO:0005794,GO:0005737,GO:0005622,GO:0044424,GO:0043226,GO:0044444,GO:0005623,GO:0043227,GO:0043231,GO:0005575,GO:0044464,GO:0043229,GO:0012505,GO:0009741,GO:0009719,GO:0008150,GO:0014070,GO:1901700,GO:0010033,GO:0042221,GO:0050896,GO:0033993,GO:0009725,GO:0005618,GO:0030312,GO:0005623,GO:0005575,GO:…	'35.1'		476.497	807.488	440.888	391.137	165.77	468.599	7322.25	6613.16	13398.6	10937.9	3529.59	7008.24
	Bv8_199380_cudx	45.8191	3.97529	0.777651	5.11192	3.18897e-07	0.00631002	BVRB_8g199380									AT1G56600	GO:0006012,GO:0008152,GO:0008150,GO:0044281,GO:0005975,GO:0044710,GO:0044238,GO:0019318,GO:0044699,GO:0044723,GO:0071704,GO:0005996,GO:0047216,GO:0008194,GO:0003824,GO:0016758,GO:0016740,GO:0003674,GO:0035250,GO:0016757,GO:0008378,GO:0016757,GO:0003824,GO:0016740,GO:0003674	'35.2'	NA	15.7401	2.69762	2.86912	1.86256	6.6641	8.70463	92.3478	68.5381	155.308	25.2629	117.042	52.7928
	Bv9_219640_qxda	113.482	3.96937	0.577931	6.86825	6.4995e-12	1.28606e-07	BVRB_9g219640											'35.2'	NA	21.4638	14.3873	6.6946	94.9904	74.9711	174.818	329.24	169.822	155.308	46.6392	160.757	112.692
	Bv5_099810_nkme	22.6882	3.93195	0.712727	5.51678	3.45273e-08	0.000683192	BVRB_5g099810											'35.2'	NA	1.43092	1.79842	5.73823	11.1753	13.3282	6.52847	61.5652	28.1768	53.3286	41.781	26.0877	21.3202
	Bv5_114860_jsyf	215.599	3.93079	0.461982	8.50854	1.76135e-17	3.48518e-13	BVRB_5g114860	LOC104894061	glutathione S-transferase U9	glutathione S-transferase U9	NC_025816.2					AT5G62480	GO:0005515,GO:0005488,GO:0003674	'18.8.1.4'	class tau glutathione S-transferase	14.3092	39.5651	15.302	55.8767	106.626	83.4193	380.098	234.553	459.374	284.694	337.73	575.645
	Bv2_025170_ehai	1391.96	3.92616	0.322293	12.1819	3.87968e-34	7.67672e-30	BVRB_2g025170	LOC104883553	aspartic proteinase PCS1	LOW QUALITY PROTEIN: aspartic proteinase PCS1	NC_025813.2		Bv2_025170_ehai.t1	AT2G39710.1	AT2G39710	AT2G39710	GO:0004190,GO:0008233,GO:0003824,GO:0070011,GO:0070001,GO:0003674,GO:0004175,GO:0016787,GO:0006508,GO:0008152,GO:0043170,GO:0019538,GO:0008150,GO:0044238,GO:1901564,GO:0071704,GO:0006807,GO:0015446,GO:0022891,GO:0019829,GO:0003824,GO:0043492,GO:0015075,GO:0022853,GO:0017111,GO:0015405,GO:0015103,GO:0016462,GO:0016818,GO:0005215,GO:0008490,GO:0042623,GO:0042625,GO:0015291,GO:0003674,GO:0043225,GO:…	'19.4.3.1'	pepsin-type protease	134.507	293.142	218.053	344.573	352.364	295.957	2745.01	3074.31	4034.26	2383.46	1176.06	1651.81
	Bv2_046750_sdzn	35.0272	3.91241	0.785137	4.98309	6.25754e-07	0.0123818	BVRB_2g046750	LOC104906216	vacuolar amino acid transporter 1	vacuolar amino acid transporter 1						AT3G28960	GO:0005774,GO:0005737,GO:0005622,GO:0044437,GO:0044424,GO:0098588,GO:0044446,GO:0043226,GO:0044444,GO:0016020,GO:0031090,GO:0005623,GO:0044422,GO:0043227,GO:0043231,GO:0005575,GO:0005773,GO:0044464,GO:0098805,GO:0043229	'24.2.3.4.7'	solute transporter (AAAP)	2.86184	10.7905	5.73823	0	4.99808	2.90154	175.327	25.8922	100.108	44.6959	24.6775	22.3354
	Bv2_030570_wjjc	14983.6	3.90858	0.279807	13.9689	2.41478e-44	4.77813e-40	BVRB_2g030570	LOC104908969	MAR-binding filament-like protein 1	MAR-binding filament-like protein 1	NC_025813.2		Bv2_030570_wjjc.t1	AT4G32190.1	AT4G32190	AT4G32190		'3.2.1.3'	starch granule initiation factor (MRC/PII1)	1443.8	1658.14	2066.72	2328.2	1848.46	2108.7	28776.4	19518.1	29347.6	43175.3	22105.4	25425.8
	Bv9_215490_dcet	70.5636	3.89093	0.60269	6.45593	1.07556e-10	2.12821e-06	BVRB_9g215490	LOC104904226	agamous-like MADS-box protein AGL62	agamous-like MADS-box protein AGL62	NC_025820.2					AT5G60440	GO:0000977,GO:0005488,GO:0003677,GO:0001012,GO:0003690,GO:1901363,GO:0097159,GO:0000975,GO:0003674,GO:0043565,GO:0001067,GO:0044212,GO:0003676,GO:0000976,GO:1990837,GO:0045944,GO:0097659,GO:0009891,GO:0044237,GO:0008152,GO:0043170,GO:0008150,GO:0018130,GO:0080090,GO:0045893,GO:0032774,GO:0031323,GO:1903506,GO:0010557,GO:0044260,GO:0010604,GO:1901362,GO:2000112,GO:0050794,GO:0046483,GO:0006139,GO:…	'15.5.14'	transcription factor (MADS/AGL)	7.1546	11.6897	0.956372	0	1.66603	7.25386	78.9641	90.6226	124.433	197.245	157.231	169.546
	Bv1_009410_xxqn	467.464	3.88966	0.738826	5.26465	1.40456e-07	0.00277921	BVRB_1g009410	LOC104892569	TPR repeat-containing thioredoxin TTL1	TPR repeat-containing thioredoxin TTL1	NC_025812.2					AT1G53300	GO:0005515,GO:0005488,GO:0003674,GO:0045454,GO:0065008,GO:0008150,GO:0044763,GO:0050794,GO:0044699,GO:0019725,GO:0050789,GO:0042592,GO:0009987,GO:0065007,GO:0005739,GO:0005737,GO:0005622,GO:0044424,GO:0043226,GO:0044444,GO:0005623,GO:0043227,GO:0005575,GO:0043231,GO:0044464,GO:0043229	'35.1'		68.6842	68.3398	19.1274	35.3886	4.99808	110.984	647.773	482.051	1179.78	1096.99	717.764	1177.69
	Bv4_097390_hpci	3299.28	3.86764	0.295785	13.0758	4.52593e-39	8.95546e-35	BVRB_4g097390	LOC104907781	transcription factor DIVARICATA	transcription factor DIVARICATA		MYB	Bv4_097390_hpci.t1	AT5G04760.1	AT5G04760	AT5G04760	GO:0003677,GO:0005488,GO:1901363,GO:0097159,GO:0003674,GO:0003676,GO:0006355,GO:0097659,GO:0044237,GO:0008152,GO:0043170,GO:0008150,GO:0018130,GO:0080090,GO:0032774,GO:0031323,GO:1903506,GO:0044260,GO:1901362,GO:2000112,GO:0050794,GO:0046483,GO:0006139,GO:0019438,GO:0009889,GO:0051171,GO:0034654,GO:0044238,GO:1901576,GO:0009058,GO:2001141,GO:0010468,GO:0031326,GO:1901360,GO:0016070,GO:0050789,GO:…	'15.5.2.2'	transcription factor (MYB-related)	586.677	411.837	365.334	834.426	819.684	1101.86	7781.31	4417.66	7679.32	6820.02	4245.24	4528
	Bv5_103100_rrjk	27807.7	3.8621	0.233324	16.5525	1.53554e-61	3.03838e-57	BVRB_5g103100	LOC104892530	hypothetical protein	uncharacterized protein LOC104892530	NC_025816.2		Bv5_103100_rrjk.t1	AT5G01300.1	AT5G01300	AT5G01300		'35.2'	NA	3817.7	3988.88	3204.8	6144.58	3988.46	3280.19	52600.8	50585.7	56929.7	57841.4	43953.5	47357.2
	Bv6_137090_ugit	1607.37	3.85941	0.522471	7.38683	1.5037e-13	2.97537e-09	BVRB_6g137090	LOC104895832	chitotriosidase-1	chitotriosidase-1	NC_025817.2					AT4G19810	GO:0005975,GO:0008152,GO:0008150,GO:0044238,GO:0071704,GO:0004553,GO:0003824,GO:0016798,GO:0003674,GO:0016787,GO:0008061,GO:0005488,GO:0097367,GO:0003674,GO:0008843,GO:0003824,GO:0004553,GO:0016798,GO:0003674,GO:0016787,GO:0004568,GO:0035885,GO:0003824,GO:0004553,GO:0016798,GO:0003674,GO:0016787,GO:0004568,GO:0005618,GO:0030312,GO:0005623,GO:0005575,GO:0071944,GO:0044464,GO:0009753,GO:0009719,GO:…	'50.3.2'	Class V chitinase OS=Arabidopsis thaliana (sp|o81862|chic_arath : 279.0) & Enzyme classification.EC_3 hydrolases.EC_3.2 glycosylase(50.3.2 : 122.1)	85.8552	315.622	217.096	173.218	552.287	237.926	2651.32	2344.76	4004.32	3856.48	1505.33	3344.22
	Bv4_086570_mxor	592.643	3.85331	0.498909	7.72349	1.13189e-14	2.23966e-10	BVRB_4g086570	LOC104891474	probable aminotransferase TAT2	probable aminotransferase TAT2|uncharacterized protein LOC104891474	NC_025815.2		Bv4_086570_mxor.t1	AT5G53970.1	AT5G53970	AT5G53970	GO:0003824,GO:0003674,GO:0009058,GO:0008152,GO:0008150,GO:0030170,GO:0005488,GO:0043168,GO:0070279,GO:1901363,GO:0097159,GO:0003674,GO:0019842,GO:0043167,GO:0048037,GO:0036094,GO:0006520,GO:0044237,GO:0008152,GO:0008150,GO:0044281,GO:0044763,GO:0044710,GO:0043436,GO:0044238,GO:1901564,GO:0044699,GO:0006082,GO:0071704,GO:0009987,GO:0006807,GO:0019752,GO:0008483,GO:0003824,GO:0016769,GO:0016740,GO:…	'10.3.2.1'	tyrosine aminotransferase	28.6184	62.9445	123.372	126.654	84.9673	124.766	1454.81	711.273	962.721	1863.63	855.253	712.703
	Bv5_109750_gffr	75.8039	3.84959	0.406039	9.48084	2.52239e-21	4.99106e-17	BVRB_5g109750	LOC104893389	LOB domain-containing protein 20	LOB domain-containing protein 20	NC_025816.2		Bv5_109750_gffr.t1	AT3G03760.1	AT3G03760	AT3G03760	GO:1900150,GO:0098542,GO:0031347,GO:0009607,GO:0009605,GO:0008150,GO:0009620,GO:0051704,GO:0048583,GO:0080134,GO:0006950,GO:0043900,GO:0032101,GO:0050789,GO:0006952,GO:0002831,GO:0043207,GO:0050896,GO:0051707,GO:0050832,GO:0065007,GO:0009753,GO:0009719,GO:0008150,GO:1901700,GO:0010033,GO:0001101,GO:0042221,GO:0050896,GO:0009725,GO:0009867,GO:0044700,GO:0009719,GO:0008150,GO:0051716,GO:0009753,GO:…	'15.5.24'	transcription factor (AS2/LOB)	8.58552	8.99208	11.4765	11.1753	7.49711	12.3316	167.297	157.638	98.2369	154.492	148.065	123.86
	Bv_001220_icqt	244.291	3.84872	0.645662	5.96089	2.50863e-09	4.96383e-05	BVRB_001220	LOC104883453	auxin-binding protein ABP19b-like	auxin-binding protein ABP19b-like						AT5G20630	GO:0045735,GO:0003674,GO:0030145,GO:0005488,GO:0046914,GO:0003674,GO:0043169,GO:0043167,GO:0046872	'35.1'		20.0329	45.8596	61.2078	20.4881	86.6333	15.9585	483.153	425.698	933.718	272.062	131.144	435.541
	Bv2_028170_ioes	119.6	3.83285	0.762532	5.02647	4.99582e-07	0.00988523	BVRB_2g028170											'35.2'	NA	12.8783	15.2865	9.56372	3.72511	5.83109	7.25386	125.807	188.86	222.67	99.1084	685.331	58.8843
	Bv1_005010_qzjy	21.4575	3.82848	0.69591	5.50141	3.76777e-08	0.000745528	BVRB_1g005010	LOC104887794	aldehyde oxidase GLOX1	aldehyde oxidase GLOX1	NC_025812.2		Bv1_005010_qzjy.t1	AT1G19900.1	AT1G19900	AT1G19900		'35.1'		1.43092	3.59683	2.86912	3.72511	1.66603	2.17616	36.1361	55.592	25.2609	39.8377	48.65	36.5489
	Bv7_160220_paak	52.9946	3.82366	0.621417	6.15314	7.59659e-10	1.50314e-05	BVRB_7g160220	LOC104898482	phytosulfokines 5	phytosulfokines 5	NC_025818.2						GO:0005576,GO:0005575,GO:0008083,GO:0005488,GO:0005102,GO:0003674,GO:0005515,GO:0008283,GO:0008150,GO:0044699	'11.10.1.2.1'	pythosulfokine precursor polypeptide (PSK)	1.43092	14.3873	5.73823	11.1753	4.16506	3.62693	111.085	111.184	99.1724	144.776	57.1109	72.0825
	Bv1_017790_ucok	478.012	3.8064	0.630881	6.03347	1.60471e-09	3.17525e-05	BVRB_1g017790											'35.2'	NA	42.9276	128.587	11.4765	80.0899	24.1574	52.9531	832.469	646.543	1090.9	655.864	1011.78	1158.4
	Bv3_060610_jnzd	35.0423	3.80607	0.640617	5.94125	2.8285e-09	5.59675e-05	BVRB_3g060610											'35.2'	NA	11.4474	1.79842	2.86912	1.86256	4.99808	1.45077	82.9792	73.8688	48.6506	46.6392	78.9681	64.9758
	Bv6_150420_ndcm	86.7396	3.80327	0.38037	9.99886	1.54164e-23	3.05045e-19	BVRB_6g150420										GO:0043565,GO:0005488,GO:0003677,GO:1901363,GO:0097159,GO:0003674,GO:0003676,GO:0006355,GO:0097659,GO:0044237,GO:0008152,GO:0043170,GO:0008150,GO:0018130,GO:0080090,GO:0032774,GO:0031323,GO:1903506,GO:0044260,GO:1901362,GO:2000112,GO:0050794,GO:0046483,GO:0006139,GO:0019438,GO:0009889,GO:0051171,GO:0034654,GO:0044238,GO:1901576,GO:0009058,GO:2001141,GO:0010468,GO:0031326,GO:1901360,GO:0016070,GO:…	'35.2'	NA	10.0164	8.99208	16.2583	1.86256	11.6622	8.70463	144.544	152.307	199.28	167.124	176.973	143.15
	Bv6_149630_ammr	2120.4	3.79695	0.502105	7.56207	3.96714e-14	7.84978e-10	BVRB_6g149630	LOC104897454	ethylene-responsive transcription factor ERF113	ethylene-responsive transcription factor ERF113	NC_025817.2					AT5G61890	GO:0003700,GO:0003674,GO:0001071,GO:0006355,GO:0097659,GO:0044237,GO:0008152,GO:0043170,GO:0008150,GO:0018130,GO:0080090,GO:0032774,GO:0031323,GO:1903506,GO:0044260,GO:1901362,GO:2000112,GO:0050794,GO:0046483,GO:0006139,GO:0019438,GO:0009889,GO:0051171,GO:0034654,GO:0044238,GO:1901576,GO:0009058,GO:2001141,GO:0010468,GO:0031326,GO:1901360,GO:0016070,GO:0050789,GO:0090304,GO:0006351,GO:0019222,GO:…	'15.5.7.1'	transcription factor (ERF)	386.349	272.46	164.496	210.469	174.1	634.712	5295.95	2741.52	3392.45	4978.74	2361.99	4831.56
	Bv6_142750_smcu	6482.35	3.77662	0.204895	18.432	7.27553e-76	1.43961e-71	BVRB_6g142750	LOC104896612	hypothetical protein	uncharacterized protein LOC104896612	NC_025817.2		Bv6_142750_smcu.t1	AT2G01275.1	AT2G01275	AT2G01275	GO:0008270,GO:0005488,GO:0046914,GO:0003674,GO:0043169,GO:0043167,GO:0046872,GO:0016567,GO:0044237,GO:0008152,GO:0019538,GO:0043170,GO:0008150,GO:0044260,GO:0006464,GO:0044267,GO:0044238,GO:0032446,GO:0043412,GO:1901564,GO:0070647,GO:0036211,GO:0071704,GO:0009987,GO:0006807,GO:0004842,GO:0003824,GO:0019787,GO:0016740,GO:0003674	'19.2.2.1.5.3.4'	RING-v-class E3 ligase	980.181	732.854	708.672	1231.15	1031.27	1053.99	10219.8	11137.4	11783.7	11798.8	16421.8	10688.5
	Bv5_113360_juje	188.67	3.76018	0.56969	6.60039	4.10073e-11	8.11411e-07	BVRB_5g113360											'35.2'	NA	12.8783	17.9842	30.6039	124.791	80.8022	73.2639	289.089	127.938	424.757	616.998	159.346	305.589
	Bv9_225510_tjyt	115.047	3.75441	0.582043	6.4504	1.11556e-10	2.20737e-06	BVRB_9g225510	LOC104883247	phosphatidylinositol transfer protein 2	phosphatidylinositol transfer protein 1|phosphatidylinositol transfer protein 2|uncharacterized protein LOC104883247							GO:0005622,GO:0005623,GO:0005575,GO:0044464,GO:0006810,GO:0008150,GO:0051179,GO:0051234	'35.2'	NA	14.3092	23.3794	24.8657	13.0379	27.4894	34.0931	527.319	181.245	145.016	77.732	102.941	209.141
	Bv7_172060_jids	180.309	3.75187	0.49933	7.51381	5.74329e-14	1.13642e-09	BVRB_7g172060	LOC104900434	uncharacterized LOC104900434	uncharacterized protein LOC104900434	NC_025818.2							'35.2'	NA	25.7566	41.3635	12.4328	29.8009	9.16314	21.7616	426.941	447.021	201.152	415.866	248.186	284.269
	Bv4_086470_mutz	6450.15	3.74233	0.450285	8.31104	9.48702e-17	1.8772e-12	BVRB_4g086470	LOC104891463	pathogenesis-related protein PR-4	pathogenesis-related protein PR-4	NC_025815.2					AT3G04720	GO:0042742,GO:0098542,GO:0009607,GO:0009605,GO:0008150,GO:0051704,GO:0009617,GO:0006950,GO:0006952,GO:0043207,GO:0050896,GO:0051707,GO:0050832,GO:0098542,GO:0009607,GO:0009605,GO:0008150,GO:0009620,GO:0051704,GO:0006950,GO:0006952,GO:0043207,GO:0050896,GO:0051707,GO:0009723,GO:0009719,GO:0008150,GO:0010033,GO:0042221,GO:0050896,GO:0009725,GO:0009615,GO:0009607,GO:0009605,GO:0008150,GO:0051704,GO:…	'35.1'		440.724	988.229	806.222	1002.06	2280.79	1967.25	13545.7	6001.65	10386.9	18105.7	6724.98	15151.5
	Bv9_223170_xpen	41.8077	3.74147	0.577394	6.47993	9.17662e-11	1.81578e-06	BVRB_9g223170	LOC104904891	wall-associated receptor kinase-like 6	wall-associated receptor kinase-like 6	NC_025820.2					AT1G16130	GO:0004672,GO:0016773,GO:0003824,GO:0016301,GO:0016740,GO:0003674,GO:0016772,GO:0005524,GO:0005488,GO:0043168,GO:0032559,GO:1901363,GO:0017076,GO:0097367,GO:0032555,GO:0097159,GO:0032553,GO:0030554,GO:0035639,GO:0003674,GO:0000166,GO:1901265,GO:0043167,GO:0036094,GO:0006468,GO:0044237,GO:0008152,GO:0019538,GO:0043170,GO:0008150,GO:0044260,GO:0006464,GO:0016310,GO:0044267,GO:0044238,GO:0006793,GO:…	'18.4.1.25'	protein kinase (WAK/WAKL)	7.1546	5.39525	5.73823	13.0379	12.4952	26.1139	117.777	46.4536	78.5895	73.8454	43.0094	72.0825
	Bv4_075410_nxqc	30.9218	3.73677	0.724768	5.15581	2.52538e-07	0.00499697	BVRB_4g075410											'35.2'	NA	5.72368	8.09287	1.91274	1.86256	2.49904	0	57.5501	60.1612	91.6877	34.0078	83.1986	24.3659
	Bv1_023250_tmsm	395.571	3.72288	0.396549	9.38821	6.10264e-21	1.20753e-16	BVRB_1g023250									AT5G17330	GO:0003824,GO:0003674,GO:0004351,GO:0003824,GO:0016831,GO:0016829,GO:0016830,GO:0003674,GO:0006536,GO:0044237,GO:0008152,GO:0008150,GO:0044281,GO:0044763,GO:0044710,GO:0043436,GO:0044238,GO:1901605,GO:1901564,GO:0044699,GO:0006520,GO:0006082,GO:0043648,GO:0071704,GO:0009987,GO:0009064,GO:0006807,GO:0019752,GO:0030170,GO:0005488,GO:0043168,GO:0070279,GO:1901363,GO:0097159,GO:0003674,GO:0019842,GO:…	'4.1.1.1.3.1'	glutamate decarboxylase	78.7006	55.7509	37.2985	115.479	49.1477	56.5801	805.701	584.858	858.871	903.635	755.133	445.693
	Bv1_008710_zecj	2894.22	3.71799	0.504448	7.37041	1.70107e-13	3.3659e-09	BVRB_1g008710	LOC104891996	protein EXORDIUM	protein EXORDIUM	NC_025812.2					AT4G08950	GO:0040007,GO:0008150,GO:0009505,GO:0030312,GO:0005623,GO:0005575,GO:0005618,GO:0071944,GO:0044464,GO:0005794,GO:0005737,GO:0005622,GO:0044424,GO:0043226,GO:0044444,GO:0005623,GO:0043227,GO:0043231,GO:0005575,GO:0044464,GO:0043229,GO:0012505,GO:0009741,GO:0009719,GO:0008150,GO:0014070,GO:1901700,GO:0010033,GO:0042221,GO:0050896,GO:0033993,GO:0009725,GO:0005618,GO:0030312,GO:0005623,GO:0005575,GO:…	'35.1'		296.201	588.981	529.83	374.374	118.288	313.367	5807.21	5015.46	7811.23	7929.64	1911.45	4034.59
	Bv7_177160_cpmi	133.025	3.70253	0.71161	5.20303	1.96064e-07	0.00387952	BVRB_7g177160	LOC104908577	(+)-menthofuran synthase-like	(+)-menthofuran synthase-like						AT3G48270	GO:0005506,GO:0005488,GO:0046914,GO:0003674,GO:0043169,GO:0043167,GO:0046872,GO:0016705,GO:0003824,GO:0003674,GO:0016491,GO:0020037,GO:0005488,GO:1901363,GO:0097159,GO:0046906,GO:0003674,GO:0055114,GO:0008152,GO:0008150,GO:0044710,GO:0044699	'50.1.13'	Cytochrome P450 71A26 OS=Arabidopsis thaliana (sp|q9stk7|c71aq_arath : 225.0) & Enzyme classification.EC_1 oxidoreductases.EC_1.14 oxidoreductase acting on paired donor with incorporation or reduction of molecular oxygen(50.1.13 : 112.3)	10.0164	4.49604	14.3456	16.763	68.307	34.0931	168.635	72.3457	133.789	681.127	282.734	109.647
	Bv6_153540_qoyx	7106.9	3.70146	0.443428	8.34739	6.97903e-17	1.38094e-12	BVRB_6g153540	LOC104897876	NAC transcription factor 29	NAC transcription factor 29	NC_025817.2	NAC	Bv6_153540_qoyx.t1	AT1G69490.1	AT1G69490	AT1G69490	GO:0003677,GO:0005488,GO:1901363,GO:0097159,GO:0003674,GO:0003676,GO:0006355,GO:0097659,GO:0044237,GO:0008152,GO:0043170,GO:0008150,GO:0018130,GO:0080090,GO:0032774,GO:0031323,GO:1903506,GO:0044260,GO:1901362,GO:2000112,GO:0050794,GO:0046483,GO:0006139,GO:0019438,GO:0009889,GO:0051171,GO:0034654,GO:0044238,GO:1901576,GO:0009058,GO:2001141,GO:0010468,GO:0031326,GO:1901360,GO:0016070,GO:0050789,GO:…	'15.5.17'	transcription factor (NAC)	1385.13	891.115	884.644	2024.6	3577.79	3238.12	23709.3	8201.72	9197.78	15599.8	6273.03	10299.7
	Bv9_213630_fywn	139.102	3.69569	0.759689	4.86474	1.14609e-06	0.0226777	BVRB_9g213630											'35.2'	NA	21.4638	7.19366	8.60735	33.526	25.8234	28.29	248.938	78.438	145.952	789.952	215.047	65.991
	Bv1_014510_wjkq	1658.51	3.67838	0.581989	6.32036	2.60949e-10	5.1634e-06	BVRB_1g014510	LOC104901595	branched-chain-amino-acid aminotransferase 2, chloroplastic	branched-chain-amino-acid aminotransferase 2, chloroplastic	NC_025812.2					AT3G49680	GO:0004084,GO:0003824,GO:0008483,GO:0016769,GO:0016740,GO:0003674,GO:0009081,GO:0044699,GO:0044237,GO:0008152,GO:0006520,GO:0008150,GO:0044281,GO:0044763,GO:0044710,GO:0006082,GO:0043436,GO:0071704,GO:0009987,GO:0006807,GO:0044238,GO:0019752,GO:1901564,GO:0003824,GO:0003674,GO:0008152,GO:0008150,GO:0071669,GO:0008150,GO:0071554,GO:0009987,GO:0052656,GO:0003824,GO:0008483,GO:0016769,GO:0016740,GO:…	'4.1.2.2.8.6'	valine/leucine/isoleucine aminotransferase	191.743	156.462	178.842	186.256	282.391	332.952	4015.12	839.972	1891.76	7633.29	1469.37	2723.91
	Bv4_097380_fwxh	337.373	3.66784	0.322745	11.3645	6.28104e-30	1.24283e-25	BVRB_4g097380									AT5G04760		'15.5.2.2'	transcription factor (MYB-related)	64.3914	50.3556	48.775	67.0521	84.1343	81.2432	942.216	597.804	527.672	568.416	350.421	666.002
	Bv7_179090_riyd	39.9258	3.66353	0.759286	4.82496	1.40031e-06	0.0277079	BVRB_7g179090											'35.2'	NA	4.29276	8.09287	9.56372	3.72511	6.6641	8.70463	124.469	19.0384	140.338	54.4124	75.4428	24.3659
	Bv_011130_noyd	49.4109	3.66166	0.585706	6.25171	4.05986e-10	8.03325e-06	BVRB_011130						Bv_011130_noyd.t1	ATMG00670.1	ATMG00670	AT2G07629		'35.2'	NA	10.0164	8.99208	5.73823	14.9005	6.6641	13.0569	119.115	60.1612	130.982	124.371	45.1246	53.8081
	Bv8_190450_awgq	69.8866	3.66057	0.524861	6.97436	3.07272e-12	6.07999e-08	BVRB_8g190450											'35.2'	NA	14.3092	14.3873	3.82549	5.58767	5.83109	9.43001	204.771	98.9994	102.915	156.436	88.1341	134.013
	Bv4_088300_hgoc	154.393	3.65142	0.715759	5.10146	3.3704e-07	0.00666901	BVRB_4g088300	LOC104891913	polygalacturonase inhibitor	polygalacturonase inhibitor	NC_025815.2					AT5G06870	GO:0005515,GO:0005488,GO:0003674,GO:0010228,GO:0022414,GO:0008150,GO:0003006,GO:0032501,GO:0000003,GO:0044707,GO:0009791,GO:0007275,GO:0061458,GO:0048731,GO:0044699,GO:0032502,GO:0048608,GO:0048856,GO:0044767,GO:0005618,GO:0030312,GO:0005623,GO:0005575,GO:0071944,GO:0044464,GO:0048574,GO:0022414,GO:0010228,GO:0008150,GO:0003006,GO:0048573,GO:0032501,GO:0048571,GO:0000003,GO:0044707,GO:0009628,GO:…	'35.1'		22.8947	24.2786	3.82549	0	0	0	127.146	150.784	358.331	712.22	188.254	264.979
	Bv9_225100_wroo	7504.91	3.64617	0.21817	16.7125	1.06259e-62	2.10255e-58	BVRB_9g225100	LOC104883176	F-box/kelch-repeat protein At3g23880	F-box/kelch-repeat protein At3g23880						AT3G23880	GO:0005515,GO:0005488,GO:0003674	'19.2.2.8.1.4.6'	component FBX of SCF E3 ubiquitin ligase complex	1160.48	1130.3	751.708	726.397	1000.45	822.587	12887.2	12120.6	13062.7	18747	12967	14682.5
	Bv4_087890_powm	313.736	3.63532	0.562853	6.45874	1.05576e-10	2.08903e-06	BVRB_4g087890	LOC104891652	cellulose synthase-like protein G2	cellulose synthase-like protein G2	NC_025815.2					AT4G24000	GO:0016020,GO:0005575,GO:0016760,GO:0008194,GO:0003824,GO:0016758,GO:0016740,GO:0016759,GO:0003674,GO:0046527,GO:0016757,GO:0035251,GO:0030244,GO:0044237,GO:0044264,GO:0008152,GO:0044262,GO:0043170,GO:0034637,GO:0008150,GO:0030243,GO:0044763,GO:0005975,GO:0044710,GO:0044260,GO:0044042,GO:0044711,GO:0044238,GO:1901576,GO:0051274,GO:0044699,GO:0009058,GO:0006073,GO:0033692,GO:0044723,GO:0016051,GO:…	'35.1'		75.8388	28.7746	88.9426	59.6018	39.9846	219.066	948.907	726.504	724.146	354.652	226.328	272.086
	Bv8_187260_yjdr	5260.63	3.62546	0.260765	13.9032	6.06017e-44	1.19913e-39	BVRB_8g187260	LOC104901121	uncharacterized LOC104901121	uncharacterized protein LOC104901121	NC_025819.2		Bv8_187260_yjdr.t1	AT4G21215.2	AT4G21215	AT4G21215		'35.2'	NA	991.628	577.291	690.501	914.515	1033.77	1391.29	9783.52	8957.16	9104.22	10633.7	11790.9	7259.01
	Bv3_066590_ignp	2093.77	3.61728	0.442548	8.17377	2.98892e-16	5.91417e-12	BVRB_3g066590	LOC104906454	dehydration-responsive element-binding protein 1D	dehydration-responsive element-binding protein 1D						AT5G51990	GO:0003700,GO:0003674,GO:0001071,GO:0006355,GO:0097659,GO:0044237,GO:0008152,GO:0043170,GO:0008150,GO:0018130,GO:0080090,GO:0032774,GO:0031323,GO:1903506,GO:0044260,GO:1901362,GO:2000112,GO:0050794,GO:0046483,GO:0006139,GO:0019438,GO:0009889,GO:0051171,GO:0034654,GO:0044238,GO:1901576,GO:0009058,GO:2001141,GO:0010468,GO:0031326,GO:1901360,GO:0016070,GO:0050789,GO:0090304,GO:0006351,GO:0019222,GO:…	'15.5.7.2'	transcription factor (DREB)	387.78	428.023	157.801	284.971	105.793	175.543	4333.66	3605.86	4002.45	5954.27	3236.28	2452.83
	Bv_019100_tpxi	840.588	3.61702	0.405043	8.92996	4.26162e-19	8.43247e-15	BVRB_019100											'35.2'	NA	208.914	142.075	72.6843	94.9904	114.956	112.435	2291.3	1003.7	1882.41	901.692	1645.64	1616.27
	Bv3_066870_nimt	463.555	3.61471	0.393267	9.1915	3.87397e-20	7.66543e-16	BVRB_3g066870											'35.2'	NA	68.6842	44.9604	55.4696	57.7393	60.8099	160.31	590.223	578.004	891.616	822.988	1030.82	1201.04
	Bv9_223080_xntz	1316.46	3.61419	0.459498	7.86552	3.67577e-15	7.27325e-11	BVRB_9g223080	LOC104904879	metal transporter Nramp6	metal transporter Nramp1|metal transporter Nramp6	NC_025820.2		Bv9_223080_xntz.t1	AT1G15960.1	AT1G15960	AT1G15960	GO:0005215,GO:0003674,GO:0006810,GO:0008150,GO:0051179,GO:0051234,GO:0016020,GO:0005575,GO:0034755,GO:0000041,GO:0008150,GO:0006810,GO:0098662,GO:0034220,GO:0030001,GO:0055085,GO:0006811,GO:0051179,GO:0051234,GO:0098655,GO:0006826,GO:0006812,GO:0098660,GO:0030001,GO:0008150,GO:0006810,GO:0006811,GO:0051179,GO:0051234,GO:0006812,GO:0071421,GO:0000041,GO:0008150,GO:0006810,GO:0098662,GO:0034220,GO:…	'24.2.3.10'	metal cation transporter (NRAMP)	350.576	205.019	124.328	366.924	388.184	615.127	4281.46	1769.81	2255.71	2713.82	1090.04	1636.58
	Bv6_134790_gdyx	1467.81	3.60499	0.69086	5.21813	1.8074e-07	0.00357631	BVRB_6g134790	LOC104895644	hypothetical protein	uncharacterized protein LOC104895644	NC_025817.2						GO:0003824,GO:0003674	'35.2'	NA	198.898	172.648	139.63	135.967	98.2955	160.31	2716.9	835.403	2665.49	8368.83	1388.29	733.008
	Bv7_161960_hmwa	110.66	3.59883	0.514583	6.99369	2.67748e-12	5.29793e-08	BVRB_7g161960	LOC104898678	cysteine-rich repeat secretory protein 38	cysteine-rich repeat secretory protein 38	NC_025818.2		Bv7_161960_hmwa.t1	AT3G22060.1	AT3G22060	AT3G22060	GO:0005773,GO:0005737,GO:0005622,GO:0044424,GO:0043226,GO:0044444,GO:0005623,GO:0043227,GO:0005575,GO:0043231,GO:0044464,GO:0043229,GO:0006468,GO:0044237,GO:0008152,GO:0019538,GO:0043170,GO:0008150,GO:0044260,GO:0006464,GO:0016310,GO:0044267,GO:0044238,GO:0006793,GO:0043412,GO:1901564,GO:0006796,GO:0036211,GO:0071704,GO:0009987,GO:0006807,GO:0005576,GO:0005575,GO:0004672,GO:0016773,GO:0003824,GO:…	'35.1'		10.0164	12.5889	32.5167	33.526	29.1554	15.2331	191.388	209.422	276.934	274.005	105.056	138.073
	Bv9_221430_dfxd	959.781	3.59058	0.396179	9.06303	1.26879e-19	2.51055e-15	BVRB_9g221430	LOC104904725	hypothetical protein	VQ motif-containing protein 10	NC_025820.2		Bv9_221430_dfxd.t1	AT1G17147.1	AT1G17147	AT1G17147	GO:0005515,GO:0005488,GO:0003674,GO:0006979,GO:0008150,GO:0006950,GO:0050896	'35.2'	NA	208.914	150.168	131.979	335.26	346.533	237.201	2403.72	1583.99	1915.15	2037.55	592.261	1574.65
	Bv1_010100_oeux	33.4925	3.58869	0.624867	5.74313	9.29444e-09	0.000183909	BVRB_1g010100	LOC104893204	1-aminocyclopropane-1-carboxylate oxidase 5	1-aminocyclopropane-1-carboxylate oxidase 5	NC_025812.2		Bv1_010100_oeux.t1	AT1G77330.1	AT1G77330	AT1G77330	GO:0016491,GO:0003824,GO:0003674,GO:0055114,GO:0008152,GO:0008150,GO:0044710,GO:0044699,GO:0009693,GO:0044237,GO:0008152,GO:0008150,GO:1900674,GO:0009692,GO:1901576,GO:0043449,GO:0009058,GO:0043450,GO:0071704,GO:0009987,GO:0044249,GO:1900673	'11.5.1.2'	1-aminocyclopropane-1-carboxylate (ACC) oxidase	8.58552	3.59683	4.78186	0	0.833013	0	66.9187	96.7148	31.81	53.4408	64.1616	71.0672
	Bv2_025480_npea	41.1207	3.57771	0.690639	5.18029	2.21536e-07	0.00438353	BVRB_2g025480						Bv2_025480_npea.t1	AT5G02070.1	AT5G02070	AT5G02070	GO:0030247,GO:0005488,GO:0030246,GO:0003674,GO:0001871,GO:0004672,GO:0016773,GO:0003824,GO:0016301,GO:0016740,GO:0003674,GO:0016772,GO:0005524,GO:0005488,GO:0043168,GO:0032559,GO:1901363,GO:0017076,GO:0097367,GO:0032555,GO:0097159,GO:0032553,GO:0030554,GO:0035639,GO:0003674,GO:0000166,GO:1901265,GO:0043167,GO:0036094,GO:0006468,GO:0044237,GO:0008152,GO:0019538,GO:0043170,GO:0008150,GO:0044260,GO:…	'18.4.1.25'	protein kinase (WAK/WAKL)	5.72368	7.19366	10.5201	3.72511	4.99808	2.17616	105.732	73.8688	103.85	78.7037	12.6913	84.2654
	Bv6_150550_eafe	522.579	3.57565	0.396187	9.02518	1.794e-19	3.54979e-15	BVRB_6g150550	LOC104897542	hypothetical protein	uncharacterized protein LOC104897542	NC_025817.2					AT5G63500		'35.2'	NA	75.8388	70.1382	80.3353	35.3886	24.9904	71.0878	1195.17	945.064	558.547	1442.9	934.926	836.563
	Bv1_022780_kfqc	2102.33	3.57523	0.441957	8.08954	5.98906e-16	1.18506e-11	BVRB_1g022780	LOC104905876	hypothetical protein isoform B	uncharacterized protein LOC104905876			Bv1_022780_kfqc.t1	AT1G42430.1	AT1G42430	AT1G42430	GO:0043036,GO:0005737,GO:0005622,GO:0044424,GO:0044446,GO:0043226,GO:0044444,GO:0005623,GO:0044422,GO:0043227,GO:0005575,GO:0043231,GO:0044464,GO:0009536,GO:0043229,GO:0044435,GO:2001070,GO:0005488,GO:0030246,GO:0003674,GO:0030247,GO:0001871,GO:2000904,GO:0044237,GO:0044264,GO:0008152,GO:0044262,GO:0043170,GO:0008150,GO:0080090,GO:0031323,GO:0005975,GO:0044260,GO:0050794,GO:0044042,GO:0006109,GO:…	'3.2.3.1.3'	dikinase regulator (ESV1)	300.493	218.507	200.838	627.682	284.057	145.077	2453.24	3316.48	2799.28	6148.6	3146.74	5586.9
	Bv9_210940_fiqc	803.171	3.56646	0.474877	7.51027	5.90055e-14	1.16754e-09	BVRB_9g210940	LOC104903619	GABA transporter 1	GABA transporter 1	NC_025820.2		Bv9_210940_fiqc.t1	AT1G08230.2	AT1G08230	AT1G08230	GO:0005886,GO:0016020,GO:0005623,GO:0005575,GO:0071944,GO:0044464,GO:0015812,GO:0044699,GO:0051234,GO:0015718,GO:0008150,GO:0044765,GO:0046942,GO:0006810,GO:1902578,GO:0006865,GO:0071702,GO:0015849,GO:0006820,GO:0015711,GO:0006811,GO:0051179,GO:0071705,GO:0015185,GO:0022891,GO:0015075,GO:0005215,GO:0005342,GO:0008514,GO:0003674,GO:0008028,GO:0015171,GO:0008509,GO:0022892,GO:0022857,GO:0046943	'24.2.3.4.6'	gamma-aminobutyric acid transporter (GAT)	88.7171	109.703	137.718	54.0142	275.727	190.051	1638.17	872.718	1479.17	1937.47	1032.23	1822.37
	Bv8_182690_nphz	81.5097	3.56508	0.414699	8.5968	8.19728e-18	1.622e-13	BVRB_8g182690											'35.2'	NA	12.8783	13.4881	13.3892	7.45023	9.16314	17.4093	178.004	184.291	109.464	185.585	117.042	129.952
	Bv3_054710_wwpc	204.9	3.55543	0.468227	7.5934	3.11618e-14	6.16598e-10	BVRB_3g054710	LOC104888493	probable LRR receptor-like serine/threonine-protein kinase At3g47570	probable LRR receptor-like serine/threonine-protein kinase At3g47570	NC_025814.2					AT3G47090	GO:0005515,GO:0005488,GO:0003674,GO:0004672,GO:0016773,GO:0003824,GO:0016301,GO:0016740,GO:0003674,GO:0016772,GO:0005524,GO:0005488,GO:0043168,GO:0032559,GO:1901363,GO:0017076,GO:0097367,GO:0032555,GO:0097159,GO:0032553,GO:0030554,GO:0035639,GO:0003674,GO:0000166,GO:1901265,GO:0043167,GO:0036094,GO:0006468,GO:0044237,GO:0008152,GO:0019538,GO:0043170,GO:0008150,GO:0044260,GO:0006464,GO:0016310,GO:…	'18.4.1.12'	protein kinase (LRR-XII)	58.6677	49.4564	21.9966	55.8767	56.6449	27.5646	345.301	608.466	564.16	152.549	160.757	357.367
	Bv4_094330_juiz	8653.49	3.53166	0.452967	7.79673	6.35325e-15	1.25712e-10	BVRB_4g094330	LOC104907361	probable glutathione S-transferase parC	probable glutathione S-transferase parC						AT1G17180	GO:0005515,GO:0005488,GO:0003674	'18.8.1.4'	class tau glutathione S-transferase	1003.08	1391.07	937.245	2378.49	1138.73	947.353	13276.7	10562.5	14692.5	30211.5	7664.84	19637.9
	Bv6_150940_hwco	436.47	3.51747	0.341281	10.3067	6.57332e-25	1.30066e-20	BVRB_6g150940											'35.2'	NA	85.8552	95.316	38.2549	106.166	47.4817	65.2847	811.055	875.003	818.64	753.029	677.575	863.975
	Bv1_002070_mede	216.324	3.5137	0.591607	5.93924	2.86353e-09	5.66607e-05	BVRB_1g002070	LOC104902234	caffeic acid 3-O-methyltransferase	caffeic acid 3-O-methyltransferase	NC_025812.2					AT5G54160	GO:0046983,GO:0005488,GO:0003674,GO:0005515,GO:0008171,GO:0003824,GO:0016740,GO:0003674,GO:0016741,GO:0008168,GO:0008168,GO:0003824,GO:0016740,GO:0003674,GO:0016741	'50.2.1'	Enzyme classification.EC_2 transferases.EC_2.1 transferase transferring one-carbon group(50.2.1 : 468.0) & Caffeic acid 3-O-methyltransferase OS=Coffea canephora (sp|q8ll87|comt1_cofca : 410.0)	11.4474	39.5651	51.6441	106.166	63.309	48.6008	331.917	411.228	442.534	608.253	371.573	109.647
	Bv9_205870_uzrz	2392.87	3.51017	0.546853	6.41886	1.37302e-10	2.71679e-06	BVRB_9g205870	LOC104902913	benzyl alcohol O-benzoyltransferase	benzyl alcohol O-benzoyltransferase	NC_025820.2					AT5G17540	GO:0016747,GO:0003824,GO:0016740,GO:0016746,GO:0003674	'35.1'		528.01	356.985	291.693	219.782	298.219	341.657	6756.11	3047.66	3595.47	9021.78	1430.59	2826.45
	Bv8_196260_ukur	9140.42	3.50622	0.171416	20.4544	5.48508e-93	1.08533e-88	BVRB_8g196260	LOC104902192	heat stress transcription factor C-1	heat stress transcription factor C-1	NC_025819.2	HSF	Bv8_196260_ukur.t1	AT3G24520.1	AT3G24520	AT3G24520	GO:0003700,GO:0003674,GO:0001071,GO:0005634,GO:0005622,GO:0044424,GO:0043226,GO:0005623,GO:0043227,GO:0005575,GO:0043231,GO:0044464,GO:0043229,GO:0006355,GO:0097659,GO:0044237,GO:0008152,GO:0043170,GO:0008150,GO:0018130,GO:0080090,GO:0032774,GO:0031323,GO:1903506,GO:0044260,GO:1901362,GO:2000112,GO:0050794,GO:0046483,GO:0006139,GO:0019438,GO:0009889,GO:0051171,GO:0034654,GO:0044238,GO:1901576,GO:…	'15.5.13'	transcription factor (HSF)	1750.02	1440.53	1126.61	1460.24	1619.38	1495.02	16490.1	17950.9	14558.7	16712.4	17810.8	17270.4
	Bv6_140380_wjwg	27.081	3.49817	0.700756	4.99199	5.97591e-07	0.0118245	BVRB_6g140380	LOC109135275	uncharacterized LOC109135275	uncharacterized protein LOC109135275	NC_025817.2							'35.2'	NA	0	10.7905	2.86912	1.86256	0.833013	4.35231	68.2571	56.3535	42.1015	54.4124	39.4841	43.6556
	Bv3_061790_myrw	172.96	3.49282	0.663235	5.26633	1.39177e-07	0.00275389	BVRB_3g061790	LOC104889380	zeatin O-glucosyltransferase	zeatin O-glucosyltransferase	NC_025814.2					AT3G46660	GO:0008152,GO:0008150,GO:0016758,GO:0003824,GO:0016740,GO:0003674,GO:0016757	'11.4.3.1'	UDP-dependent glycosyl transferase	40.0658	15.2865	30.6039	65.1895	54.1458	66.0101	487.168	188.86	285.355	556.756	53.5855	232.491
	Bv3_049650_squo	2029.39	3.49259	0.444319	7.86054	3.82494e-15	7.5684e-11	BVRB_3g049650	LOC104887991	inositol-tetrakisphosphate 1-kinase 1	inositol-tetrakisphosphate 1-kinase 1	NC_025814.2					AT5G16760	GO:0000287,GO:0005488,GO:0003674,GO:0043169,GO:0043167,GO:0046872,GO:0005524,GO:0005488,GO:0043168,GO:0032559,GO:1901363,GO:0017076,GO:0097367,GO:0032555,GO:0097159,GO:0032553,GO:0030554,GO:0035639,GO:0003674,GO:0000166,GO:1901265,GO:0043167,GO:0036094,GO:0005622,GO:0005623,GO:0005575,GO:0044464,GO:0032957,GO:0006066,GO:0044237,GO:0008152,GO:0008150,GO:0044281,GO:0044763,GO:0044710,GO:1901615,GO:…	'50.2.7'	Inositol-tetrakisphosphate 1-kinase 5 OS=Oryza sativa subsp. indica (sp|a0jjz6|itpk5_orysi : 301.0) & Enzyme classification.EC_2 transferases.EC_2.7 transferase transferring phosphorus-containing group(50.2.7 : 277.9)	170.28	298.537	595.82	329.673	269.063	564.35	3097	3592.92	5311.34	4498.74	3291.98	2333.04
	Bv6_142200_hpfx	419.808	3.48239	0.431438	8.07158	6.93949e-16	1.37312e-11	BVRB_6g142200	LOC104896525	hypothetical protein	uncharacterized protein LOC104896525	NC_025817.2		Bv6_142200_hpfx.t1	AT1G13340.1	AT1G13340	AT1G13340	GO:0015031,GO:0042886,GO:0008104,GO:0008150,GO:0006810,GO:0071702,GO:0045184,GO:0051179,GO:0051234,GO:0033036,GO:0015833,GO:0071705,GO:0006979,GO:0008150,GO:0006950,GO:0050896	'35.2'	NA	108.75	52.154	70.7715	67.0521	85.8003	68.9116	908.756	799.611	864.484	250.686	936.336	824.38
	Bv_016611z631	54.2759	3.47288	0.608797	5.7045	1.16684e-08	0.000230882	BVRB_016611z631													14.3092	17.9842	3.82549	3.72511	12.4952	12.3316	152.575	56.3535	190.86	63.1573	71.9174	51.7776
	Bv3_062951z805	33.2139	3.4682	0.503223	6.89197	5.50247e-12	1.08877e-07	BVRB_3g062951z805													7.1546	6.29445	5.73823	7.45023	6.6641	12.3316	80.3025	72.3457	58.0065	32.0645	56.4058	53.8081
	Bv8_189041z2856	39.2182	3.4663	0.485175	7.14443	9.03724e-13	1.7882e-08	BVRB_8g189041z2856													4.29276	8.09287	10.5201	9.31278	6.6641	5.80308	115.1	89.861	58.0065	52.4691	46.5348	63.9605
	Bv5_123100_cqws	4820.72	3.44709	0.445098	7.74456	9.59162e-15	1.89789e-10	BVRB_5g123100	LOC104907844	putative glucuronosyltransferase PGSIP8	putative glucuronosyltransferase PGSIP8			Bv5_123100_cqws.t1	AT2G35710.1	AT2G35710	AT2G35710	GO:0006486,GO:0043413,GO:0044237,GO:0008152,GO:1901137,GO:0019538,GO:0043170,GO:0008150,GO:0044763,GO:0009100,GO:0044710,GO:0044260,GO:0006464,GO:0044267,GO:1901135,GO:0044238,GO:1901576,GO:0043412,GO:1901564,GO:0044699,GO:0009058,GO:0009101,GO:0036211,GO:1901566,GO:0071704,GO:0009059,GO:0009987,GO:0070085,GO:0006807,GO:0044249,GO:0034645,GO:0016757,GO:0003824,GO:0016740,GO:0003674	'35.1'		1252.06	887.518	511.659	657.483	712.226	1078.65	14074.3	6712.16	8115.3	12112.6	3889.89	7844.81
	Bv8_186080_teto	494.536	3.44436	0.41975	8.20573	2.29191e-16	4.535e-12	BVRB_8g186080											'35.2'	NA	107.319	126.788	79.3789	55.8767	133.282	163.212	1248.7	1302.22	861.678	594.65	347.601	913.722
	Bv5_115280_swif	6042.02	3.4376	0.452067	7.60419	2.86694e-14	5.67281e-10	BVRB_5g115280	LOC104894117	protein NRT1/ PTR FAMILY 2.9	protein NRT1/ PTR FAMILY 2.9	NC_025816.2					AT1G18880	GO:0005215,GO:0003674,GO:0006810,GO:0008150,GO:0051179,GO:0051234,GO:0016020,GO:0005575	'24.2.2.9'	anion transporter (NRT1/PTR)	455.033	1275.08	1175.38	1721	695.566	1159.89	9766.12	7242.95	14491.3	16990.3	8794.37	8737.21
	Bv3_070280_hkfi	2906.85	3.43677	0.348331	9.86638	5.82265e-23	1.15213e-18	BVRB_3g070280	LOC104906942	monothiol glutaredoxin-S1	monothiol glutaredoxin-S1						AT1G03020	GO:0009055,GO:0003674,GO:0015035,GO:0003824,GO:0015036,GO:0016667,GO:0003674,GO:0016491,GO:0045454,GO:0065008,GO:0008150,GO:0044763,GO:0050794,GO:0044699,GO:0019725,GO:0050789,GO:0042592,GO:0009987,GO:0065007	'18.8.2'	glutaredoxin	766.973	437.914	328.992	150.867	116.622	117.512	6875.23	4801.47	4904.36	3357.05	6114.39	6910.78					Probably involved in the RNA silencing pathway and required for the generation of small interfering RNAs (siRNAs).
	Bv_016750_foyz	843.976	3.43541	0.460084	7.46693	8.20897e-14	1.62431e-09	BVRB_016750											'35.2'	NA	131.645	139.377	102.332	85.6776	132.449	126.942	1810.82	635.12	1593.31	739.426	2367.63	2262.98
	Bv8_200650_hzrh	1948.99	3.42279	0.424129	8.07017	7.01983e-16	1.38901e-11	BVRB_8g200650	LOC104882899	hypothetical protein	uncharacterized protein LOC104882899								'35.2'	NA	310.51	339.9	260.133	495.44	223.247	219.066	4005.75	2610.54	3149.19	6683.98	2772.35	2317.81
	Bv3_066210_cetu	278.217	3.42225	0.498778	6.86127	6.82498e-12	1.35046e-07	BVRB_3g066210	LOC104906416	uncharacterized LOC104906416	uncharacterized protein LOC104906416			Bv3_066210_cetu.t1	AT4G25433.1	AT4G25433	AT5G62150		'35.2'	NA	44.3585	42.2628	36.3421	50.289	44.1497	63.8339	389.467	350.306	576.323	1141.69	335.615	263.964
	Bv1_012850_jwke	146.611	3.4221	0.485104	7.05436	1.73393e-12	3.43093e-08	BVRB_1g012850											'35.2'	NA	30.0493	42.2628	13.3892	20.4881	18.3263	41.347	350.654	324.414	244.189	269.147	117.747	287.315
	Bv6_135490_ioyj	10074.6	3.42123	0.301155	11.3604	6.58709e-30	1.30339e-25	BVRB_6g135490	LOC104895707	inositol-3-phosphate synthase	inositol-3-phosphate synthase	NC_025817.2		Bv6_135490_ioyj.t1	AT2G22240.1	AT2G22240	AT2G22240	GO:0004512,GO:0003824,GO:0016872,GO:0003674,GO:0016853,GO:0006021,GO:0006020,GO:0006066,GO:0044237,GO:0008152,GO:0044262,GO:0034637,GO:0008150,GO:0044281,GO:0044763,GO:1901617,GO:0005975,GO:0044710,GO:1901615,GO:0044711,GO:0046165,GO:0044238,GO:0019751,GO:1901576,GO:0044283,GO:0044699,GO:0009058,GO:0044723,GO:0016051,GO:0071704,GO:0009987,GO:0044249,GO:0046173,GO:0008654,GO:0044255,GO:0044237,GO:…	'3.13.3.2.1'	myo-inositol-1-phosphate synthase	1628.39	1388.38	1783.63	2642.97	1880.94	1912.12	13999.4	23190.2	14230.3	27923.3	15814.8	14500.8
	Bv2_037730_cfjg	1259.89	3.41454	0.6925	4.93075	8.19163e-07	0.0162088	BVRB_2g037730	LOC104887022	major allergen Mal d 1-like	major allergen Mal d 1-like	NC_025813.2					AT1G24020	GO:0006952,GO:0008150,GO:0006950,GO:0050896,GO:0009607,GO:0008150,GO:0050896	'35.1'		67.2533	192.43	207.533	76.3648	692.233	299.584	1825.54	1026.55	2138.76	2795.44	927.876	4869.12
	Bv3_069610_eapk	505.125	3.41441	0.273203	12.4977	7.6855e-36	1.52073e-31	BVRB_3g069610	LOC104906837	probable folate-biopterin transporter 8, chloroplastic	probable folate-biopterin transporter 8, chloroplastic			Bv3_069610_eapk.t1	AT1G04570.1	AT1G04570	AT1G04570	GO:0006810,GO:0008150,GO:0051179,GO:0051234,GO:0016021,GO:0031224,GO:0016020,GO:0005575,GO:0044425	'24.2.2.5'	small solute transporter (BT1)	65.8224	109.703	94.6808	208.606	187.428	198.03	674.541	1283.95	943.074	663.637	815.769	816.258
	Bv1_004170_dtzu	219.413	3.41189	0.33078	10.3147	6.04785e-25	1.19669e-20	BVRB_1g004170											'35.2'	NA	57.2368	53.0532	29.6475	33.526	27.4894	28.29	612.975	402.09	464.988	360.482	356.062	207.11
	Bv9_220170_tcdp	2409.48	3.40304	0.445045	7.64652	2.06499e-14	4.086e-10	BVRB_9g220170	LOC104904615	boron transporter 4	boron transporter 4	NC_025820.2		Bv9_220170_tcdp.t1	AT1G15460.1	AT1G15460	AT1G15460	GO:0005452,GO:0022891,GO:0015075,GO:0015103,GO:0005215,GO:0015291,GO:0003674,GO:0008509,GO:0022892,GO:0022804,GO:0022857,GO:0006820,GO:0008150,GO:0006810,GO:0006811,GO:0051179,GO:0051234,GO:0016020,GO:0005575,GO:0016021,GO:0031224,GO:0016020,GO:0005575,GO:0044425,GO:0046713,GO:0008150,GO:0006810,GO:0015698,GO:0006811,GO:0051179,GO:0051234,GO:0006820,GO:0005886,GO:0016020,GO:0005623,GO:0005575,GO:…	'24.2.3.6'	borate transporter (BOR)	442.154	554.811	280.217	171.355	327.374	343.107	5354.84	4496.1	3660.02	7583.73	2006.64	3693.47
	Bv9_207880_uruh	82.7896	3.40226	0.699412	4.86445	1.14774e-06	0.0227103	BVRB_9g207880	LOC104903234	auxin-binding protein ABP19a	auxin-binding protein ABP19a	NC_025820.2					AT5G20630	GO:0045735,GO:0003674,GO:0030145,GO:0005488,GO:0046914,GO:0003674,GO:0043169,GO:0043167,GO:0046872	'35.1'		2.86184	43.162	19.1274	5.58767	25.8234	24.6631	247.599	244.452	209.572	47.6109	29.613	93.4027
	Bv3_066860_jkfp	184.87	3.40153	0.450092	7.55741	4.11189e-14	8.1362e-10	BVRB_3g066860											'35.2'	NA	51.5131	30.5731	9.56372	22.3507	20.8253	42.0724	258.306	347.26	341.49	359.511	353.241	381.733
	Bv_005660_puqw	182.622	3.39552	0.650774	5.21766	1.81199e-07	0.00358538	BVRB_005660	LOC104884054	cysteine-rich repeat secretory protein 55	cysteine-rich repeat secretory protein 55						AT5G48540	GO:0006468,GO:0044237,GO:0008152,GO:0019538,GO:0043170,GO:0008150,GO:0044260,GO:0006464,GO:0016310,GO:0044267,GO:0044238,GO:0006793,GO:0043412,GO:1901564,GO:0006796,GO:0036211,GO:0071704,GO:0009987,GO:0006807,GO:0004672,GO:0016773,GO:0003824,GO:0016301,GO:0016740,GO:0003674,GO:0016772,GO:0080167,GO:0008150,GO:0009628,GO:0050896,GO:0005524,GO:0005488,GO:0043168,GO:0032559,GO:1901363,GO:0017076,GO:…	'35.1'		38.6349	28.7746	63.1206	33.526	95.7965	40.6216	390.805	164.491	819.576	209.877	58.521	247.72
	Bv1_022040_igoa	4059.22	3.39503	0.235748	14.4011	5.09246e-47	1.00765e-42	BVRB_1g022040	LOC104905777	hypothetical protein	uncharacterized protein LOC104905777			Bv1_022040_igoa.t1	AT5G39590.1	AT5G39590	AT5G39590		'35.2'	NA	815.625	635.74	649.377	1072.83	799.692	612.225	7510.96	6678.65	7888.89	9108.25	6364.69	6573.72
	Bv4_096480_fznp	3008.09	3.39186	0.364238	9.3122	1.25209e-20	2.47751e-16	BVRB_4g096480	LOC104907677	probable glutathione S-transferase parC	probable glutathione S-transferase parC						AT1G17180	GO:0005515,GO:0005488,GO:0003674	'18.8.1.4'	class tau glutathione S-transferase	404.951	642.034	558.521	625.819	309.048	305.387	5602.44	4635.46	6628.65	7729.48	3276.47	5378.77
	Bv6_127940_eoii	1487.71	3.37912	0.300048	11.2619	2.02283e-29	4.00258e-25	BVRB_6g127940	LOC104894931	peroxidase 50	peroxidase 50	NC_025817.2		Bv6_127940_eoii.t1	AT3G49960.1	AT3G49960	AT4G37520	GO:0004601,GO:0003824,GO:0016209,GO:0016684,GO:0003674,GO:0016491,GO:0042744,GO:0044237,GO:0008152,GO:0008150,GO:0042743,GO:0044248,GO:0072593,GO:0009987,GO:0009056,GO:0006979,GO:0008150,GO:0006950,GO:0050896,GO:0020037,GO:0005488,GO:1901363,GO:0097159,GO:0046906,GO:0003674,GO:0055114,GO:0008152,GO:0008150,GO:0044710,GO:0044699,GO:0005737,GO:0005622,GO:0044424,GO:0005623,GO:0005575,GO:0044464,GO:…	'35.1'		221.793	230.197	413.153	318.497	381.52	316.268	2629.91	2423.96	3962.22	2709.93	1748.58	2496.49
	Bv4_071040_cjuq	63.9317	3.37088	0.585288	5.75934	8.44416e-09	0.000167085	BVRB_4g071040	LOC104889846	transcription repressor MYB6	transcription repressor MYB6	NC_025815.2					AT3G13540	GO:0003677,GO:0005488,GO:1901363,GO:0097159,GO:0003674,GO:0003676	'15.5.2.1'	transcription factor (MYB)	1.43092	22.4802	4.78186	16.763	17.4933	26.1139	124.469	80.7226	107.593	133.116	136.784	95.4331
	Bv4_091350_idzk	425.752	3.36982	0.568555	5.927	3.08517e-09	6.10463e-05	BVRB_4g091350	LOC104907023	hypothetical protein	uncharacterized protein LOC104907023								'35.2'	NA	80.1316	35.0691	39.2113	52.1516	63.309	162.486	738.783	266.537	580.065	1775.21	573.929	742.145
	Bv_042700_jrnn	1406.26	3.36943	0.373255	9.02716	1.76192e-19	3.48631e-15	BVRB_042700											'35.2'	NA	326.25	293.142	180.754	208.606	190.76	275.646	2948.44	1430.16	3881.76	1659.58	2772.35	2707.66
	Bv8_199770_tjik	2100.99	3.36045	0.314115	10.6981	1.03838e-26	2.05465e-22	BVRB_8g199770	LOC104909111	uncharacterized LOC104909111	uncharacterized protein LOC104909111			Bv8_199770_tjik.t1	AT1G61260.1	AT1G61260	AT1G61260	GO:0006979,GO:0008150,GO:0006950,GO:0050896	'35.2'	NA	429.276	440.612	361.509	702.184	540.625	355.439	3275	3270.79	6098.17	3845.79	2626.4	3266.05
	Bv1_010630_aqjn	4590.63	3.35797	0.388392	8.64581	5.3423e-18	1.05708e-13	BVRB_1g010630	LOC104894712	2-oxoisovalerate dehydrogenase subunit alpha 1, mitochondrial	2-oxoisovalerate dehydrogenase subunit alpha 1, mitochondrial	NC_025812.2					AT1G21400	GO:0008152,GO:0008150,GO:0016624,GO:0003824,GO:0016903,GO:0003674,GO:0016491,GO:0009744,GO:0009743,GO:0008150,GO:1901700,GO:0034285,GO:0010033,GO:0042221,GO:0050896,GO:0009646,GO:0008150,GO:0009628,GO:0009416,GO:0009314,GO:0009642,GO:0050896,GO:0008677,GO:0003824,GO:0016614,GO:0003674,GO:0016491,GO:0016616,GO:0005739,GO:0005737,GO:0005622,GO:0044424,GO:0043226,GO:0044444,GO:0005623,GO:0043227,GO:…	'4.2.7.2.1.1'	subunit alpha of E1 2-oxoisovalerate dehydrogenase subcomplex	934.391	652.825	663.722	1601.8	1880.11	831.292	10720.4	5383.29	6965.46	12408	5341.63	7704.7
	Bv6_128870_rhsw	56.1385	3.35716	0.498295	6.73731	1.61345e-11	3.19254e-07	BVRB_6g128870	LOC104895035	hypothetical protein	uncharacterized protein LOC104895035	NC_025817.2							'35.2'	NA	7.1546	8.99208	6.6946	11.1753	2.49904	6.52847	68.2571	93.6687	72.9759	84.5336	164.987	146.195
	Bv3_056200_gsfa	319.299	3.34697	0.400561	8.3557	6.50444e-17	1.28703e-12	BVRB_3g056200	LOC104888714	probable LRR receptor-like serine/threonine-protein kinase At1g34110	probable LRR receptor-like serine/threonine-protein kinase At1g34110	NC_025814.2		Bv3_056200_gsfa.t1	AT4G04220.1	AT4G04220	AT4G04220	GO:0005515,GO:0005488,GO:0003674,GO:0007165,GO:0044700,GO:0044699,GO:0007154,GO:0008150,GO:0051716,GO:0023052,GO:0050789,GO:0050794,GO:0050896,GO:0009987,GO:0065007	'35.1'		35.773	79.1303	72.6843	67.0521	90.7984	54.4039	369.391	542.212	1013.24	527.606	513.293	465.998
	Bv7_172050_sdpx	177.412	3.34545	0.348408	9.60212	7.83178e-22	1.54967e-17	BVRB_7g172050	LOC104899949	phosphoinositide phospholipase C 2	phosphoinositide phospholipase C 2	NC_025818.2					AT3G08510	GO:0006629,GO:0008152,GO:0008150,GO:0044710,GO:0044238,GO:0044699,GO:0071704,GO:0008081,GO:0003824,GO:0016788,GO:0003674,GO:0042578,GO:0016787,GO:0035556,GO:0044700,GO:0008150,GO:0051716,GO:0050794,GO:0044699,GO:0007165,GO:0007154,GO:0023052,GO:0050789,GO:0050896,GO:0009987,GO:0065007,GO:0004435,GO:0003824,GO:0003674,GO:0016298,GO:0042578,GO:0008081,GO:0016787,GO:0004620,GO:0004629,GO:0016788,GO:…	'5.7.2.3.2'	phospholipase C (PI-PLC)	28.6184	20.6818	37.2985	3.72511	8.33013	11.6062	343.962	321.367	214.25	421.696	430.094	287.315
	Bv3_050830_dzhe	135.898	3.3435	0.607797	5.50101	3.77622e-08	0.0007472	BVRB_3g050830											'35.2'	NA	22.8947	37.7667	12.4328	13.0379	9.99615	4.35231	376.083	215.514	153.437	488.74	170.628	125.891
	Bv7_168620_nqnk	710.084	3.34165	0.435534	7.67255	1.68612e-14	3.33633e-10	BVRB_7g168620	LOC104899630	probable disease resistance protein At5g63020	probable disease resistance protein At5g63020	NC_025818.2					AT1G61310	GO:0043531,GO:0005488,GO:0043168,GO:0032559,GO:1901363,GO:0017076,GO:0097367,GO:0032555,GO:0097159,GO:0032553,GO:0030554,GO:0003674,GO:0000166,GO:1901265,GO:0043167,GO:0036094	'35.1'		150.247	171.749	193.187	147.142	174.1	149.429	1686.35	1689.08	1851.53	1088.25	227.033	992.911
	Bv1_016120_hzsp	3060.73	3.33259	0.654131	5.09468	3.49322e-07	0.00691203	BVRB_1g016120	LOC104905108	gibberellin-regulated protein 1	gibberellin-regulated protein 1						AT1G75750	GO:2000377,GO:0044237,GO:0008152,GO:0008150,GO:0031323,GO:0050794,GO:0050789,GO:0019222,GO:0072593,GO:0009987,GO:0065007,GO:0005618,GO:0030312,GO:0005623,GO:0005575,GO:0071944,GO:0044464,GO:0009506,GO:0030054,GO:0005911,GO:0055044,GO:0005575,GO:0009737,GO:0009719,GO:0008150,GO:1901700,GO:0097305,GO:0010033,GO:0001101,GO:0042221,GO:0050896,GO:0033993,GO:0009725,GO:0005515,GO:0005488,GO:0003674,GO:…	'11.10.2.1.1'	GASA precursor polypeptide	460.756	431.62	1085.48	793.449	957.965	2460.51	14395.6	3525.9	2009.65	4779.55	2243.54	3584.83
	Bv5_117670_mjdf	196.254	3.33173	0.369398	9.01935	1.89216e-19	3.74402e-15	BVRB_5g117670	LOC104894319	hypothetical protein	uncharacterized protein LOC104894319	NC_025816.2		Bv5_117670_mjdf.t1	AT3G48210.1	AT3G48210	AT3G48210		'13.3.3.2.2.3'	component SPC25 of NDC80 outer kinetochore complex	31.4803	40.4643	34.4294	29.8009	34.9865	76.8909	434.972	332.79	309.68	249.714	392.02	387.824
	Bv6_127730_chca	1212.59	3.32561	0.330348	10.067	7.73106e-24	1.52975e-19	BVRB_6g127730	LOC104894915	hypothetical protein	uncharacterized protein LOC104894915	NC_025817.2		Bv6_127730_chca.t1	AT2G23110.1	AT2G23110	AT2G23110	GO:0005829,GO:0005737,GO:0005622,GO:0044424,GO:0044444,GO:0005623,GO:0005575,GO:0044464,GO:0005886,GO:0016020,GO:0005623,GO:0005575,GO:0071944,GO:0044464	'35.2'	NA	284.753	191.531	118.59	329.673	271.562	306.113	2631.24	1966.28	1342.57	2287.27	2849.9	1971.61
	Bv6_153730_augo	3475.72	3.32197	0.161606	20.5559	6.81233e-94	1.34796e-89	BVRB_6g153730	LOC104897896	cyclic dof factor 1	cyclic dof factor 1	NC_025817.2					AT5G62430	GO:0003677,GO:0005488,GO:1901363,GO:0097159,GO:0003674,GO:0003676,GO:0006355,GO:0097659,GO:0044237,GO:0008152,GO:0043170,GO:0008150,GO:0018130,GO:0080090,GO:0032774,GO:0031323,GO:1903506,GO:0044260,GO:1901362,GO:2000112,GO:0050794,GO:0046483,GO:0006139,GO:0019438,GO:0009889,GO:0051171,GO:0034654,GO:0044238,GO:1901576,GO:0009058,GO:2001141,GO:0010468,GO:0031326,GO:1901360,GO:0016070,GO:0050789,GO:…	'15.5.1.5'	transcription factor (DOF)	585.247	575.493	695.283	553.179	769.704	653.572	6168.57	6153.2	6249.73	7271.83	6288.54	5744.26
	Bv9_215940_tyyx	248.737	3.31932	0.332288	9.98929	1.69792e-23	3.35967e-19	BVRB_9g215940	LOC104904097	AT-hook motif nuclear-localized protein 25-like	AT-hook motif nuclear-localized protein 25-like	NC_025820.2					AT4G35390	GO:0010228,GO:0022414,GO:0008150,GO:0003006,GO:0032501,GO:0000003,GO:0044707,GO:0009791,GO:0007275,GO:0061458,GO:0048731,GO:0044699,GO:0032502,GO:0048608,GO:0048856,GO:0044767,GO:0010529,GO:0032196,GO:0008150,GO:0044763,GO:0010528,GO:0050794,GO:0048519,GO:0048523,GO:0044699,GO:0050789,GO:0009987,GO:0065007,GO:0042393,GO:0005488,GO:0003674,GO:0005515,GO:0048653,GO:0048443,GO:0022414,GO:0048466,GO:…	'35.1'		65.8224	49.4564	33.473	40.9763	68.307	58.0308	360.023	429.505	677.366	409.065	344.075	448.739
	Bv5_098830_ywyo	784.721	3.31478	0.466693	7.10271	1.22331e-12	2.42057e-08	BVRB_5g098830	LOC104892153	RING-H2 finger protein ATL22	RING-H2 finger protein ATL22	NC_025816.2		Bv5_098830_ywyo.t1	AT5G53110.1	AT5G53110	AT5G53110	GO:0030247,GO:0005488,GO:0030246,GO:0003674,GO:0001871	'35.1'		178.865	89.0216	131.979	134.104	134.115	214.714	1940.64	829.311	1199.43	2522.4	702.957	1339.11
	Bv6_144730_qgsa	3197.49	3.29598	0.357794	9.21195	3.20241e-20	6.33662e-16	BVRB_6g144730	LOC104896872	uclacyanin-2	uclacyanin-2	NC_025817.2					AT1G72230	GO:0009055,GO:0003674	'35.2'	NA	414.967	678.902	612.078	653.757	378.188	617.303	7150.93	4109.24	5511.56	8095.79	3381.53	6765.6
	Bv9_215260_gddg	63.6667	3.28997	0.561084	5.8636	4.52941e-09	8.96235e-05	BVRB_9g215260											'35.2'	NA	14.3092	2.69762	7.65098	9.31278	9.16314	8.70463	65.5803	71.5842	90.7521	80.647	174.153	229.446
	Bv2_043830_ritt	48.2493	3.28691	0.611981	5.37094	7.8328e-08	0.00154988	BVRB_2g043830											'35.2'	NA	4.29276	13.4881	6.6946	0	3.33205	0.725386	107.07	38.0767	101.979	130.201	72.6225	100.509
	Bv2_044490_enjt	117.829	3.28037	0.37546	8.73693	2.39523e-18	4.73945e-14	BVRB_2g044490	LOC104905943	cation/H(+) antiporter 15-like	cation/H(+) antiporter 15-like						AT2G13620	GO:0006812,GO:0008150,GO:0006810,GO:0006811,GO:0051179,GO:0051234,GO:0015299,GO:0015078,GO:0022891,GO:0015075,GO:0022890,GO:0005215,GO:0015077,GO:0015297,GO:0015291,GO:0003674,GO:0022892,GO:0022804,GO:0015298,GO:0008324,GO:0022857,GO:0016021,GO:0031224,GO:0016020,GO:0005575,GO:0044425,GO:0055085,GO:0008150,GO:0006810,GO:0051179,GO:0051234,GO:0005215,GO:0003674,GO:0006810,GO:0008150,GO:0051179,GO:…	'24.2.8.2.1'	proton:monovalent cation antiporter (CHX)	24.3257	17.9842	20.0838	11.1753	9.99615	26.8393	192.726	244.452	161.857	192.387	264.402	247.72
	Bv2_028970_nzck	62.8427	3.27746	0.45993	7.12599	1.03332e-12	2.04464e-08	BVRB_2g028970	LOC104907585	ADP-ribosylation factor 1	ADP-ribosylation factor 1	NC_025813.2					AT2G47170	GO:0005525,GO:0005488,GO:0043168,GO:1901363,GO:0019001,GO:0017076,GO:0097367,GO:0032555,GO:0097159,GO:0032553,GO:0032550,GO:0035639,GO:0001882,GO:0003674,GO:0000166,GO:0032561,GO:1901265,GO:0043167,GO:0032549,GO:0001883,GO:0036094,GO:0005622,GO:0005623,GO:0005575,GO:0044464,GO:0007264,GO:0044700,GO:0008150,GO:0051716,GO:0050794,GO:0044699,GO:0007165,GO:0007154,GO:0023052,GO:0050789,GO:0050896,GO:…	'22.3.2.1'	ARF-GTPase	20.0329	14.3873	14.3456	7.45023	16.6603	10.8808	159.267	215.514	91.6877	93.2785	57.816	52.7928
	Bv5_118510_jdxi	57.5497	3.27681	0.470261	6.96807	3.2131e-12	6.35775e-08	BVRB_5g118510											'35.2'	NA	10.0164	7.19366	10.5201	9.31278	4.99808	10.1554	81.6408	93.6687	90.7521	95.2218	184.729	92.3874
	Bv6_133870_ymkm	1784.33	3.2711	0.288022	11.3571	6.8383e-30	1.35309e-25	BVRB_6g133870	LOC104895522	receptor-like cytosolic serine/threonine-protein kinase RBK1	receptor-like cytosolic serine/threonine-protein kinase RBK1	NC_025817.2		Bv6_133870_ymkm.t1	AT5G65530.1	AT5G65530	AT5G65530	GO:0004672,GO:0016773,GO:0003824,GO:0016301,GO:0016740,GO:0003674,GO:0016772,GO:0005524,GO:0005488,GO:0043168,GO:0032559,GO:1901363,GO:0017076,GO:0097367,GO:0032555,GO:0097159,GO:0032553,GO:0030554,GO:0035639,GO:0003674,GO:0000166,GO:1901265,GO:0043167,GO:0036094,GO:0006468,GO:0044237,GO:0008152,GO:0019538,GO:0043170,GO:0008150,GO:0044260,GO:0006464,GO:0016310,GO:0044267,GO:0044238,GO:0006793,GO:…	'18.4.1.36'	receptor-like protein kinase (RLCK-VI)	420.691	261.669	210.402	279.384	310.714	309.74	2616.52	2595.31	3374.67	4899.06	2781.51	3352.34
	Bv1_023000_smrx	119.45	3.2694	0.623129	5.24675	1.54803e-07	0.00306309	BVRB_1g023000											'35.2'	NA	32.9112	13.4881	20.0838	22.3507	26.6564	18.86	438.987	91.3841	104.786	340.078	133.964	189.851
	Bv_005770_atmm	3386.17	3.26894	0.299101	10.9292	8.35414e-28	1.65303e-23	BVRB_005770	LOC104884072	beta-amylase 1, chloroplastic	beta-amylase 1, chloroplastic			Bv_005770_atmm.t1	AT3G23920.1	AT3G23920	AT3G23920	GO:0000272,GO:0008152,GO:0043170,GO:0008150,GO:0005975,GO:1901575,GO:0044238,GO:0016052,GO:0071704,GO:0005976,GO:0009057,GO:0009056,GO:0016161,GO:0003824,GO:0004553,GO:0016798,GO:0003674,GO:0016160,GO:0016787,GO:0009414,GO:0008150,GO:0009628,GO:1901700,GO:0006950,GO:0001101,GO:0009415,GO:0010035,GO:0042221,GO:0050896,GO:0033612,GO:0005488,GO:0005102,GO:0003674,GO:0005515,GO:0005886,GO:0016020,GO:…	'3.2.3.3.1.2'	beta amylase	528.01	732.854	612.078	1555.24	1042.93	637.614	6622.28	5432.78	6012.1	7100.82	5504.5	4852.88
	Bv1_010740_erzt	1174.62	3.26774	0.495518	6.59459	4.2643e-11	8.43778e-07	BVRB_1g010740	LOC104895143	alcohol dehydrogenase 3	alcohol dehydrogenase 3	NC_025812.2		Bv1_010740_erzt.t1	AT1G77120.1	AT1G77120	AT1G77120	GO:0055114,GO:0008152,GO:0008150,GO:0044710,GO:0044699,GO:0008270,GO:0005488,GO:0046914,GO:0003674,GO:0043169,GO:0043167,GO:0046872,GO:0016491,GO:0003824,GO:0003674,GO:0031000,GO:0008150,GO:0014070,GO:0010243,GO:1901698,GO:0043279,GO:0014074,GO:0010033,GO:0042221,GO:0050896,GO:0005829,GO:0005737,GO:0005622,GO:0044424,GO:0044444,GO:0005623,GO:0005575,GO:0044464,GO:0032355,GO:0008150,GO:0014070,GO:…	'3.11.1.2'	alcohol dehydrogenase	150.247	265.266	119.547	549.454	220.748	499.791	1529.76	744.019	2885.36	2222.16	1766.91	3142.19
	Bv2_036890_twcg	55.9418	3.2657	0.546626	5.97429	2.31088e-09	4.57253e-05	BVRB_2g036890	LOC104886919	ABC transporter G family member 6	ABC transporter G family member 6	NC_025813.2		Bv2_036890_twcg.t1	AT2G39350.1	AT2G39350	AT5G13580	GO:0016020,GO:0005575,GO:0005524,GO:0005488,GO:0043168,GO:0032559,GO:1901363,GO:0017076,GO:0097367,GO:0032555,GO:0097159,GO:0032553,GO:0030554,GO:0035639,GO:0003674,GO:0000166,GO:1901265,GO:0043167,GO:0036094,GO:0016887,GO:0003824,GO:0017111,GO:0016462,GO:0016818,GO:0003674,GO:0016817,GO:0016787,GO:0005775,GO:0005737,GO:0005622,GO:0043233,GO:0044437,GO:0044424,GO:0031974,GO:0070013,GO:0044446,GO:…	'24.1.3.2.2'	subfamily ABCG transporter	21.4638	13.4881	2.86912	18.6256	11.6622	23.2123	124.469	152.307	74.8471	68.9872	92.3645	67.0063
	Bv7_159770_wmqo	754.815	3.26268	0.622554	5.24081	1.59878e-07	0.0031635	BVRB_7g159770									AT4G25433		'35.2'	NA	190.312	187.035	104.245	111.753	243.24	367.77	2398.37	862.818	1359.41	1860.71	241.135	1130.98
	Bv_000120_ksxt	503.194	3.25915	0.460324	7.08012	1.44033e-12	2.84999e-08	BVRB_000120						Bv_000120_ksxt.t1	AT1G32928.1	AT1G32928	AT1G32928		'35.2'	NA	90.148	94.4168	90.8554	128.516	156.606	98.6524	1172.42	678.527	787.766	1673.18	368.753	698.489
	Bv5_109440_jtqk	1560.53	3.2536	0.343713	9.46604	2.90644e-21	5.75096e-17	BVRB_5g109440	LOC104893226	probable glycosyltransferase At5g11130	probable glycosyltransferase At5g11130	NC_025816.2					AT4G38040		'35.1'		382.056	241.887	274.479	588.568	799.692	1231.7	3776.89	2308.21	2469.96	2251.31	1517.32	2884.31
	Bv6_150320_csdd	134.219	3.25105	0.447506	7.26482	3.73529e-13	7.39101e-09	BVRB_6g150320									AT1G14780		'35.1'		20.0329	11.6897	42.0804	46.5639	72.4721	55.1293	143.206	238.36	322.778	203.075	255.236	200.004
	Bv_004400_rkqw	455.317	3.24572	0.42727	7.59641	3.0446e-14	6.02435e-10	BVRB_004400	LOC104883909	hypothetical protein	uncharacterized protein LOC104883909			Bv_004400_rkqw.t1	AT1G16730.1	AT1G16730	AT1G16730	GO:0005777,GO:0005737,GO:0005622,GO:0044424,GO:0043226,GO:0044444,GO:0005623,GO:0043227,GO:0005575,GO:0043231,GO:0044464,GO:0042579,GO:0043229	'35.2'	NA	100.164	96.2152	95.6372	201.156	179.931	365.594	1236.66	801.895	731.631	751.086	234.789	669.047
	Bv_012800_cxjx	2010.14	3.24437	0.229703	14.1242	2.69498e-45	5.33255e-41	BVRB_012800	LOC104884862	hypersensitive-induced response protein 1	hypersensitive-induced response protein 1						AT5G62740	GO:0005886,GO:0016020,GO:0005623,GO:0005575,GO:0071944,GO:0044464,GO:0005773,GO:0005737,GO:0005622,GO:0044424,GO:0043226,GO:0044444,GO:0005623,GO:0043227,GO:0005575,GO:0043231,GO:0044464,GO:0043229,GO:0043424,GO:0005488,GO:0019901,GO:0003674,GO:0005515,GO:0019900,GO:0019899,GO:0005774,GO:0005737,GO:0005622,GO:0044437,GO:0044424,GO:0098588,GO:0044446,GO:0043226,GO:0044444,GO:0016020,GO:0031090,GO:…	'35.1'		283.322	333.606	465.753	312.91	286.556	320.62	3010	2847.38	4425.34	4046.92	3717.14	4072.15
	Bv3_055340_mthf	1554.04	3.24266	0.557931	5.81193	6.17549e-09	0.000122194	BVRB_3g055340	LOC104888551	hypothetical protein	uncharacterized protein LOC104888551	NC_025814.2		Bv3_055340_mthf.t1	AT5G52390.1	AT5G52390	AT5G52390		'35.2'	NA	211.776	221.205	197.013	197.431	68.307	96.4763	1084.08	1218.45	3660.02	2336.82	7114.18	2242.68
	Bv4_079350_rgua	15234.1	3.2388	0.339542	9.53876	1.44552e-21	2.86025e-17	BVRB_4g079350	LOC104890621	hydrophobic protein RCI2B	hydrophobic protein RCI2B|uncharacterized protein LOC104890621	NC_025815.2		Bv4_079350_rgua.t1	AT3G05890.1	AT3G05890	AT3G05890	GO:0016021,GO:0031224,GO:0016020,GO:0005575,GO:0044425,GO:0009737,GO:0009719,GO:0008150,GO:1901700,GO:0097305,GO:0010033,GO:0001101,GO:0042221,GO:0050896,GO:0033993,GO:0009725,GO:0042538,GO:0008150,GO:0009628,GO:0006950,GO:0006970,GO:0009651,GO:0050896,GO:0006972,GO:0009409,GO:0008150,GO:0009628,GO:0006950,GO:0050896,GO:0009266	'35.2'	NA	3242.47	2429.66	3692.55	3017.34	2816.42	2568.59	30419.9	27793.7	30186.8	42960.6	17985	15696.7
	Bv7_175450_zrwk	453.013	3.23109	0.461406	7.00269	2.51094e-12	4.96839e-08	BVRB_7g175450	LOC104900257	protein IN2-1 homolog B	protein IN2-1 homolog B	NC_025818.2					AT3G55040	GO:0005515,GO:0005488,GO:0003674,GO:0004364,GO:0003824,GO:0016740,GO:0016765,GO:0003674,GO:0005737,GO:0005622,GO:0044424,GO:0005623,GO:0005575,GO:0044464,GO:0008152,GO:0008150,GO:0046686,GO:0008150,GO:0010035,GO:0010038,GO:0042221,GO:0050896,GO:0010731,GO:0044237,GO:0008152,GO:0019538,GO:0043170,GO:0008150,GO:0044260,GO:0006464,GO:0044267,GO:0044238,GO:0043412,GO:1901564,GO:0036211,GO:0071704,GO:…	'18.8.1.3'	class lambda glutathione S-transferase	48.6513	97.1144	114.765	20.4881	88.2993	78.3416	675.879	735.642	1046.92	879.344	547.136	1103.57
	Bv1_007720_uzgx	24472.2	3.22562	0.251668	12.817	1.31767e-37	2.60727e-33	BVRB_1g007720	LOC104891226	basic endochitinase	basic endochitinase	NC_025812.2		Bv1_007720_uzgx.t1	AT3G12500.1	AT3G12500	AT3G12500	GO:0004568,GO:0003824,GO:0004553,GO:0016798,GO:0003674,GO:0016787,GO:0006032,GO:0008152,GO:0046348,GO:0043170,GO:0008150,GO:1901575,GO:1901072,GO:1901135,GO:1901136,GO:1901564,GO:0006026,GO:0006030,GO:1901071,GO:0071704,GO:0006022,GO:0006807,GO:1901565,GO:0009057,GO:0006040,GO:0009056,GO:0016998,GO:0044036,GO:0044237,GO:0008152,GO:0043170,GO:0008150,GO:0044260,GO:0044248,GO:0071554,GO:0071704,GO:…	'35.1'		5048.29	4473.56	5480.97	5380.93	4415.8	4138.32	52159.1	36108.1	52072.1	49355	27411.1	47623.2
	Bv4_087940_yjiq	8006.46	3.21085	0.177374	18.1021	3.06672e-73	6.06812e-69	BVRB_4g087940	LOC104891657	purple acid phosphatase 18	purple acid phosphatase 18	NC_025815.2		Bv4_087940_yjiq.t1	AT3G20500.1	AT3G20500	AT3G20500	GO:0003993,GO:0003824,GO:0016788,GO:0016791,GO:0003674,GO:0042578,GO:0016787,GO:0046872,GO:0005488,GO:0003674,GO:0043169,GO:0043167,GO:0016787,GO:0003824,GO:0003674	'35.1'		1574.01	1373.09	1557.93	3259.47	3053.82	3060.4	14767.6	11929.4	15005.9	16839.7	11613.3	12042.9
	Bv3_062680_mdnn	44.0052	3.2021	0.442169	7.24179	4.42791e-13	8.7615e-09	BVRB_3g062680									AT3G14470	GO:0043531,GO:0005488,GO:0043168,GO:0032559,GO:1901363,GO:0017076,GO:0097367,GO:0032555,GO:0097159,GO:0032553,GO:0030554,GO:0003674,GO:0000166,GO:1901265,GO:0043167,GO:0036094	'35.1'		8.58552	8.09287	8.60735	5.58767	9.16314	8.70463	104.393	67.015	62.6845	95.2218	69.8022	80.2045
	Bv_001370_wxdy	879.498	3.20152	0.261032	12.2649	1.39823e-34	2.76669e-30	BVRB_001370	LOC104883467	serine/threonine-protein kinase At5g01020	serine/threonine-protein kinase At5g01020			Bv_001370_wxdy.t1	AT2G05940.1	AT2G05940	AT2G05940	GO:0004672,GO:0016773,GO:0003824,GO:0016301,GO:0016740,GO:0003674,GO:0016772,GO:0006468,GO:0044237,GO:0008152,GO:0019538,GO:0043170,GO:0008150,GO:0044260,GO:0006464,GO:0016310,GO:0044267,GO:0044238,GO:0006793,GO:0043412,GO:1901564,GO:0006796,GO:0036211,GO:0071704,GO:0009987,GO:0006807,GO:0005524,GO:0005488,GO:0043168,GO:0032559,GO:1901363,GO:0017076,GO:0097367,GO:0032555,GO:0097159,GO:0032553,GO:…	'18.4.1.37.1'	receptor-like protein kinase (RLCK-VIIa)	186.02	218.507	226.66	165.768	159.938	176.269	1387.89	2378.27	2047.07	840.478	1374.19	1392.92
	Bv7_171950_hsgs	252.376	3.18846	0.247212	12.8977	4.63747e-38	9.17616e-34	BVRB_7g171950	LOC104899938	putative 12-oxophytodienoate reductase 11	putative 12-oxophytodienoate reductase 11	NC_025818.2					AT1G76690	GO:0003824,GO:0003674,GO:0010181,GO:0005488,GO:0043168,GO:1901363,GO:0097367,GO:0097159,GO:0032553,GO:0003674,GO:0000166,GO:1901265,GO:0043167,GO:0048037,GO:0036094,GO:0016491,GO:0003824,GO:0003674,GO:0055114,GO:0008152,GO:0008150,GO:0044710,GO:0044699,GO:0009751,GO:0008150,GO:0014070,GO:1901700,GO:0010033,GO:0001101,GO:0042221,GO:0050896,GO:0046686,GO:0008150,GO:0010035,GO:0010038,GO:0042221,GO:…	'50.1.3'	Enzyme classification.EC_1 oxidoreductases.EC_1.3 oxidoreductase acting on CH-CH group of donor(50.1.3 : 666.7) & 12-oxophytodienoate reductase 1 OS=Solanum lycopersicum (sp|q9xg54|opr1_sollc : 580.0)	37.2039	61.1461	51.6441	31.6635	26.6564	42.0724	402.851	548.305	435.049	463.477	460.412	468.029
	Bv7_172410_wkeg	23.272	3.1792	0.655605	4.84926	1.23925e-06	0.024521	BVRB_7g172410	LOC104899976	anthranilate synthase alpha subunit 2, chloroplastic	anthranilate synthase alpha subunit 2, chloroplastic	NC_025818.2					AT2G29690	GO:0009058,GO:0008152,GO:0008150,GO:0010311,GO:0048527,GO:0048364,GO:0090697,GO:0008150,GO:1905393,GO:0010102,GO:0032501,GO:0044707,GO:0009791,GO:0009653,GO:0007275,GO:0048646,GO:0048731,GO:0044699,GO:0010015,GO:0032502,GO:0010101,GO:1905392,GO:0048528,GO:0048856,GO:0099402,GO:0090698,GO:0022622,GO:0044767,GO:0090696,GO:0048281,GO:0022414,GO:0044702,GO:0008150,GO:0003006,GO:0032501,GO:0000003,GO:…	'4.1.5.3.1.1'	subunit alpha of anthranilate synthase complex	4.29276	5.39525	5.73823	9.31278	8.33013	1.45077	69.5955	46.4536	26.1965	33.0361	35.9587	33.5031
	Bv1_023370_wkxz	96.7342	3.17304	0.534946	5.93152	3.00151e-09	5.93909e-05	BVRB_1g023370											'35.2'	NA	5.72368	21.581	14.3456	37.2511	37.4856	98.6524	96.363	141.645	147.823	112.711	215.752	231.476
	Bv5_110080_zfnq	33122.4	3.16972	0.454985	6.96664	3.24605e-12	6.42296e-08	BVRB_5g110080	LOC104893419	glutamic acid-rich protein-like	glutamic acid-rich protein-like	NC_025816.2							'35.2'	NA	5051.15	5773.81	4992.26	6330.83	2936.37	4023.71	27004.4	45116.3	70214.1	124461	67017.2	34547.8
	Bv_000150_ysof	366.924	3.16629	0.351605	9.00525	2.15167e-19	4.25751e-15	BVRB_000150	LOC104883333	G-type lectin S-receptor-like serine/threonine-protein kinase At1g67520	G-type lectin S-receptor-like serine/threonine-protein kinase At1g67520						AT5G18470	GO:0006468,GO:0044237,GO:0008152,GO:0019538,GO:0043170,GO:0008150,GO:0044260,GO:0006464,GO:0016310,GO:0044267,GO:0044238,GO:0006793,GO:0043412,GO:1901564,GO:0006796,GO:0036211,GO:0071704,GO:0009987,GO:0006807,GO:0004674,GO:0016773,GO:0004672,GO:0003824,GO:0016301,GO:0016740,GO:0003674,GO:0016772,GO:0004672,GO:0016773,GO:0003824,GO:0016301,GO:0016740,GO:0003674,GO:0016772,GO:0048544,GO:0022414,GO:…	'35.1'		48.6513	64.7429	71.7279	81.9525	149.942	159.585	682.571	386.859	603.455	878.372	475.219	800.014
	Bv_009810_idzj	847.642	3.16299	0.356614	8.8695	7.34775e-19	1.4539e-14	BVRB_009810											'35.2'	NA	163.125	209.515	199.882	201.156	193.259	280.724	2184.23	1438.54	1513.78	2006.46	717.059	1063.98
	Bv6_138880_isfm	1860.24	3.15997	0.418668	7.54767	4.431e-14	8.76762e-10	BVRB_6g138880	LOC104896051	protein DETOXIFICATION 27	protein DETOXIFICATION 27	NC_025817.2		Bv6_138880_isfm.t1	AT5G65380.1	AT5G65380	AT5G65380	GO:0006855,GO:0008150,GO:0044765,GO:0006810,GO:0042493,GO:1902578,GO:0055085,GO:0015893,GO:0051179,GO:0044699,GO:0051234,GO:0042221,GO:0050896,GO:0015238,GO:0090484,GO:0005215,GO:0003674,GO:0022857,GO:0015297,GO:0005215,GO:0015291,GO:0003674,GO:0022804,GO:0022857,GO:0016020,GO:0005575,GO:0055085,GO:0008150,GO:0006810,GO:0051179,GO:0051234	'24.2.4.1.1'	metabolite transporter (DTX)	324.819	136.68	363.421	1070.97	606.433	788.494	3082.28	1308.32	2976.11	5169.18	3277.88	3218.33
	Bv9_222500_dhft	39.4284	3.15973	0.619981	5.09649	3.46014e-07	0.00684657	BVRB_9g222500									AT1G22840	GO:0009055,GO:0003674,GO:0020037,GO:0005488,GO:1901363,GO:0097159,GO:0046906,GO:0003674	'35.2'	NA	10.0164	6.29445	5.73823	1.86256	2.49904	6.52847	97.7013	54.8305	41.1659	132.144	58.521	55.8385
	Bv7_169990_yuok	19828	3.14626	0.267988	11.7403	7.92033e-32	1.5672e-27	BVRB_7g169990	LOC104899750	probable GTP diphosphokinase RSH2, chloroplastic	probable GTP diphosphokinase RSH2, chloroplastic	NC_025818.2		Bv7_169990_yuok.t1	AT1G54130.1	AT1G54130	AT3G14050	GO:0015969,GO:0009116,GO:0044237,GO:0008152,GO:0034032,GO:1901068,GO:0019693,GO:0008150,GO:0044281,GO:0044763,GO:0072521,GO:0044710,GO:0009259,GO:0046483,GO:0006139,GO:1901135,GO:0009119,GO:0033865,GO:0044238,GO:0006163,GO:0006793,GO:0034035,GO:0019637,GO:1901564,GO:0042278,GO:0009117,GO:0044699,GO:0006796,GO:0006753,GO:1901360,GO:1901657,GO:0006725,GO:0071704,GO:0034641,GO:0055086,GO:0009987,GO:…	'35.1'		4251.27	4330.58	3644.73	4997.24	3980.97	4110.76	44187.8	28651.2	35409.2	49984.6	25899.4	28487.8
	Bv4_080200_djfp	67.763	3.1452	0.538971	5.83556	5.36102e-09	0.000106078	BVRB_4g080200											'35.2'	NA	5.72368	25.1778	8.60735	14.9005	21.6583	15.2331	160.605	95.9533	104.786	70.9305	174.858	114.723
	Bv_000370_cufa	4767.89	3.14333	0.480684	6.53928	6.18145e-11	1.22312e-06	BVRB_000370	LOC104883352	homeobox-leucine zipper protein ATHB-12-like	homeobox-leucine zipper protein ATHB-12-like						AT2G46680	GO:0003677,GO:0005488,GO:1901363,GO:0097159,GO:0003674,GO:0003676,GO:0003700,GO:0003674,GO:0001071,GO:0006355,GO:0097659,GO:0044237,GO:0008152,GO:0043170,GO:0008150,GO:0018130,GO:0080090,GO:0032774,GO:0031323,GO:1903506,GO:0044260,GO:1901362,GO:2000112,GO:0050794,GO:0046483,GO:0006139,GO:0019438,GO:0009889,GO:0051171,GO:0034654,GO:0044238,GO:1901576,GO:0009058,GO:2001141,GO:0010468,GO:0031326,GO:…	'15.5.3.1'	transcription factor (HD-ZIP I/II)	925.806	876.727	993.671	959.217	1380.3	2474.29	14180.1	4534.94	5993.38	12928.8	4530.8	7436.68
	Bv8_190000_ancf	16976.4	3.14118	0.354629	8.85765	8.17203e-19	1.617e-14	BVRB_8g190000									AT3G54420	GO:0004568,GO:0003824,GO:0004553,GO:0016798,GO:0003674,GO:0016787,GO:0006032,GO:0008152,GO:0046348,GO:0043170,GO:0008150,GO:1901575,GO:1901072,GO:1901135,GO:1901136,GO:1901564,GO:0006026,GO:0006030,GO:1901071,GO:0071704,GO:0006022,GO:0006807,GO:1901565,GO:0009057,GO:0006040,GO:0009056,GO:0016998,GO:0044036,GO:0044237,GO:0008152,GO:0043170,GO:0008150,GO:0044260,GO:0044248,GO:0071554,GO:0071704,GO:…	'35.1'		4398.65	3460.15	2892.07	4039.89	4388.31	3436.15	36059.8	18385.7	40394.1	37613.6	16017.8	32631
	Bv2_042450_ykre	429.023	3.13233	0.405863	7.71772	1.1843e-14	2.34337e-10	BVRB_2g042450	LOC104887628	probable chalcone--flavonone isomerase 3	probable chalcone--flavonone isomerase 3	NC_025813.2		Bv2_042450_ykre.t1	AT5G05270.1	AT5G05270	AT5G05270	GO:0009813,GO:0008152,GO:0008150,GO:0009812,GO:1901576,GO:0009058,GO:0071704,GO:0045430,GO:0003824,GO:0016872,GO:0003674,GO:0016853,GO:0016872,GO:0003824,GO:0003674,GO:0016853,GO:0080167,GO:0008150,GO:0009628,GO:0050896	'35.1'		42.9276	111.502	145.369	80.0899	129.95	87.0463	758.858	769.911	1118.96	641.289	432.915	829.456
	Bv4_072030_jncy	312.038	3.13196	0.420091	7.45544	8.95699e-14	1.77232e-09	BVRB_4g072030	LOC104889927	hypothetical protein	uncharacterized protein LOC104889927	NC_025815.2							'35.1'		88.7171	80.9287	43.0367	22.3507	42.4836	66.7355	734.768	405.136	718.532	546.068	339.845	655.849
	Bv7_172080_dkdu	784.48	3.13007	0.475464	6.58319	4.6045e-11	9.11093e-07	BVRB_7g172080	LOC104899951	phosphoinositide phospholipase C 4	phosphoinositide phospholipase C 4	NC_025818.2					AT5G58700	GO:0006629,GO:0008152,GO:0008150,GO:0044710,GO:0044238,GO:0044699,GO:0071704,GO:0008081,GO:0003824,GO:0016788,GO:0003674,GO:0042578,GO:0016787,GO:0035556,GO:0044700,GO:0008150,GO:0051716,GO:0050794,GO:0044699,GO:0007165,GO:0007154,GO:0023052,GO:0050789,GO:0050896,GO:0009987,GO:0065007,GO:0004435,GO:0003824,GO:0003674,GO:0016298,GO:0042578,GO:0008081,GO:0016787,GO:0004620,GO:0004629,GO:0016788,GO:…	'5.7.2.3.2'	phospholipase C (PI-PLC)	100.164	153.764	216.14	191.843	69.9731	94.3001	1620.77	1201.7	1302.34	2607.91	1022.36	832.502
	Bv_007160_phes	94544.4	3.12678	0.26734	11.6959	1.33819e-31	2.64787e-27	BVRB_007160	LOC104884253	phosphoprotein ECPP44	phosphoprotein ECPP44			Bv_007160_phes.t1	AT1G20440.1	AT1G20440		GO:0006950,GO:0008150,GO:0050896,GO:0009415,GO:0008150,GO:0009628,GO:1901700,GO:0001101,GO:0010035,GO:0042221,GO:0050896	'35.2'	NA	18315.8	16927.6	19503.3	41414	28345.8	30057.8	142375	124205	211621	221758	147389	132622
	Bv7_168960_shew	111.194	3.12561	0.55327	5.64934	1.61069e-08	0.000318708	BVRB_7g168960										GO:0006355,GO:0097659,GO:0044237,GO:0008152,GO:0043170,GO:0008150,GO:0018130,GO:0080090,GO:0032774,GO:0031323,GO:1903506,GO:0044260,GO:1901362,GO:2000112,GO:0050794,GO:0046483,GO:0006139,GO:0019438,GO:0009889,GO:0051171,GO:0034654,GO:0044238,GO:1901576,GO:0009058,GO:2001141,GO:0010468,GO:0031326,GO:1901360,GO:0016070,GO:0050789,GO:0090304,GO:0006351,GO:0019222,GO:0006725,GO:0060255,GO:0019219,GO:…	'35.2'	NA	42.9276	22.4802	18.1711	7.45023	6.6641	26.1139	342.624	241.406	136.596	231.253	145.95	112.692
	Bv1_007730_wpom	868.688	3.12229	0.5609	5.56656	2.59811e-08	0.000514088	BVRB_1g007730											'35.2'	NA	316.233	192.43	156.845	42.8388	39.1516	193.678	2172.18	2379.03	1235.91	1058.13	791.091	1846.73
	Bv6_133710_eszy	13157.9	3.12224	0.254163	12.2844	1.09876e-34	2.17412e-30	BVRB_6g133710	LOC104895507	uncharacterized protein At1g04910	uncharacterized protein At1g04910	NC_025817.2					AT5G65470		'35.1'		2046.22	2694.03	2531.52	2676.49	1785.98	1808.39	15365.9	21569.7	26394.8	23656.8	32527.8	24837
	Bv7_167420_txot	24.7586	3.11968	0.591023	5.27845	1.30281e-07	0.00257786	BVRB_7g167420											'35.2'	NA	4.29276	8.99208	4.78186	1.86256	4.16506	2.90154	84.3176	42.6459	35.5524	40.8093	28.2029	38.5794
	Bv6_131870_yejt	51.7463	3.10849	0.462262	6.72452	1.76178e-11	3.48603e-07	BVRB_6g131870	LOC104895335	protein GAMETE EXPRESSED 1-like	protein GAMETE EXPRESSED 1-like	NC_025817.2					AT5G55490	GO:0005886,GO:0016020,GO:0005623,GO:0005575,GO:0071944,GO:0044464,GO:0009553,GO:0008150,GO:0032501,GO:0044707,GO:0007275,GO:0044699,GO:0048229,GO:0032502,GO:0048856,GO:0044767,GO:0009793,GO:0022414,GO:0044702,GO:0009790,GO:0008150,GO:0010154,GO:0003006,GO:0032501,GO:0000003,GO:0044707,GO:0048316,GO:0009791,GO:0007275,GO:0061458,GO:0048731,GO:0044699,GO:0032502,GO:0048608,GO:0048856,GO:0044767,GO:…	'35.1'		14.3092	17.0849	13.3892	13.0379	29.1554	26.8393	184.696	112.707	91.6877	34.0078	28.2029	55.8385
	Bv2_040280_gzep	350.244	3.10824	0.474916	6.54482	5.95686e-11	1.17868e-06	BVRB_2g040280											'35.2'	NA	90.148	71.9366	38.2549	68.9146	68.307	59.4816	777.595	309.944	633.394	299.268	1001.91	783.77
	Bv1_004510_fpur	1434.99	3.10731	0.496874	6.25371	4.00815e-10	7.93092e-06	BVRB_1g004510	LOC104887305	aquaporin PIP1-2	aquaporin PIP1-2	NC_025812.2					AT1G01620	GO:0005215,GO:0003674,GO:0006810,GO:0008150,GO:0051179,GO:0051234,GO:0016020,GO:0005575	'24.3.1.2'	plasma membrane intrinsic protein (PIP)	238.964	200.523	490.619	320.36	276.56	328.6	1116.2	2376.75	4525.44	1364.2	3586.7	2394.97
	Bv2_045960_fykt	41.9022	3.10575	0.502124	6.18522	6.20149e-10	1.22709e-05	BVRB_2g045960											'35.2'	NA	8.58552	14.3873	6.6946	9.31278	4.99808	16.6839	100.378	87.5764	71.1048	80.647	48.65	53.8081
	Bv_004980_rjip	1496.38	3.09145	0.311974	9.9093	3.79309e-23	7.50538e-19	BVRB_004980	LOC104883971	cation/calcium exchanger 4-like	cation/calcium exchanger 4-like						AT1G54115	GO:0016021,GO:0031224,GO:0016020,GO:0005575,GO:0044425,GO:0055085,GO:0008150,GO:0006810,GO:0051179,GO:0051234	'24.2.9.1.2'	cation:calcium cation exchanger (CCX)	289.046	393.853	349.076	381.824	210.752	260.413	1896.48	2922.77	3984.67	2352.37	2952.84	1962.47
	Bv4_093400_cxur	2072.04	3.08724	0.471206	6.5518	5.68487e-11	1.12487e-06	BVRB_4g093400	LOC104907254	B-box zinc finger protein 32	B-box zinc finger protein 32						AT5G54470	GO:0005515,GO:0005488,GO:0003674,GO:0005622,GO:0005623,GO:0005575,GO:0044464,GO:0008270,GO:0005488,GO:0046914,GO:0003674,GO:0043169,GO:0043167,GO:0046872	'35.2'	NA	552.335	256.274	217.096	337.123	672.241	622.381	3839.8	1750.77	3111.77	6738.4	2264.69	4501.6
	Bv2_036610_jxag	32844.9	3.08396	0.354199	8.70686	3.12413e-18	6.18172e-14	BVRB_2g036610	LOC104886852	CBL-interacting serine/threonine-protein kinase 4	CBL-interacting serine/threonine-protein kinase 4	NC_025813.2		Bv2_036610_jxag.t1	AT4G14580.1	AT4G14580	AT4G14580	GO:0007165,GO:0044700,GO:0044699,GO:0007154,GO:0008150,GO:0051716,GO:0023052,GO:0050789,GO:0050794,GO:0050896,GO:0009987,GO:0065007,GO:0004672,GO:0016773,GO:0003824,GO:0016301,GO:0016740,GO:0003674,GO:0016772,GO:0005524,GO:0005488,GO:0043168,GO:0032559,GO:1901363,GO:0017076,GO:0097367,GO:0032555,GO:0097159,GO:0032553,GO:0030554,GO:0035639,GO:0003674,GO:0000166,GO:1901265,GO:0043167,GO:0036094,GO:…	'18.4.5.3'	SNF1-related protein kinase (SnRK3)	10604.6	5734.25	4907.15	5153.7	6707.42	7078.31	76862.8	46183.2	57085	81916.9	38073.2	53832.4
	Bv5_100260_uugc	67.2732	3.06684	0.617655	4.9653	6.85947e-07	0.0135728	BVRB_5g100260	LOC104892268	hypothetical protein isoform B	zinc finger protein CONSTANS-LIKE 6|zinc finger protein HD1	NC_025816.2		Bv5_100260_uugc.t2	AT5G41380.1	AT5G41380	AT1G63820	GO:0005515,GO:0005488,GO:0003674	'35.2'	NA	24.3257	10.7905	5.73823	13.0379	16.6603	41.347	171.312	73.1073	88.881	76.7604	110.696	174.622
	Bv3_070270_jnpe	284.453	3.06278	0.599464	5.1092	3.23529e-07	0.00640166	BVRB_3g070270	LOC104906941	monothiol glutaredoxin-S1	monothiol glutaredoxin-S1						AT1G03020	GO:0009055,GO:0003674,GO:0015035,GO:0003824,GO:0015036,GO:0016667,GO:0003674,GO:0016491,GO:0045454,GO:0065008,GO:0008150,GO:0044763,GO:0050794,GO:0044699,GO:0019725,GO:0050789,GO:0042592,GO:0009987,GO:0065007	'18.8.2'	glutaredoxin	101.595	64.7429	37.2985	11.1753	2.49904	15.2331	421.588	368.583	903.779	185.585	612.003	689.352
	Bv3_061360_urcs	86.5039	3.05869	0.454966	6.72291	1.78135e-11	3.52476e-07	BVRB_3g061360											'35.2'	NA	30.0493	21.581	19.1274	24.2132	14.9942	27.5646	207.448	235.314	140.338	163.237	55.7007	98.4789
	Bv2_040450_ogdm	2114.4	3.0583	0.136986	22.3257	2.08098e-110	4.11763e-106	BVRB_2g040450	LOC104887407	CSC1-like protein RXW8	CSC1-like protein RXW8	NC_025813.2		Bv2_040450_ogdm.t1	AT1G10090.1	AT1G10090	AT1G58520	GO:0016020,GO:0005575	'24.3.7'	calcium-permeable channel (OSCA)	367.747	447.805	366.291	910.79	880.494	968.39	3548.03	3031.67	3290.47	4207.25	3744.64	3609.2
	Bv9_223180_sfar	79.5635	3.05272	0.454726	6.71332	1.90247e-11	3.76441e-07	BVRB_9g223180	LOC104904890	wall-associated receptor kinase-like 10	wall-associated receptor kinase-like 10|wall-associated receptor kinase-like 6	NC_025820.2					AT1G16130	GO:0030247,GO:0005488,GO:0030246,GO:0003674,GO:0001871,GO:0004672,GO:0016773,GO:0003824,GO:0016301,GO:0016740,GO:0003674,GO:0016772,GO:0005524,GO:0005488,GO:0043168,GO:0032559,GO:1901363,GO:0017076,GO:0097367,GO:0032555,GO:0097159,GO:0032553,GO:0030554,GO:0035639,GO:0003674,GO:0000166,GO:1901265,GO:0043167,GO:0036094,GO:0006468,GO:0044237,GO:0008152,GO:0019538,GO:0043170,GO:0008150,GO:0044260,GO:…	'50.2.7'	Wall-associated receptor kinase-like 8 OS=Arabidopsis thaliana (sp|q9sa25|waklg_arath : 235.0) & Enzyme classification.EC_2 transferases.EC_2.7 transferase transferring phosphorus-containing group(50.2.7 : 66.3)	14.3092	31.4723	9.56372	13.0379	27.4894	30.4662	199.418	121.845	145.952	147.691	100.825	112.692
	Bv6_131860_wjqu	249.139	3.05111	0.496883	6.1405	8.2263e-10	1.62774e-05	BVRB_6g131860	LOC104895334	cytochrome P450 89A2	cytochrome P450 89A2	NC_025817.2					AT1G64950	GO:0005506,GO:0005488,GO:0046914,GO:0003674,GO:0043169,GO:0043167,GO:0046872,GO:0016705,GO:0003824,GO:0003674,GO:0016491,GO:0020037,GO:0005488,GO:1901363,GO:0097159,GO:0046906,GO:0003674,GO:0055114,GO:0008152,GO:0008150,GO:0044710,GO:0044699,GO:0005783,GO:0005737,GO:0005622,GO:0044424,GO:0043226,GO:0044444,GO:0005623,GO:0043227,GO:0043231,GO:0005575,GO:0044464,GO:0043229,GO:0012505	'50.1.13'	Cytochrome P450 89A9 OS=Arabidopsis thaliana (sp|q9srq1|c89a9_arath : 462.0) & Enzyme classification.EC_1 oxidoreductases.EC_1.14 oxidoreductase acting on paired donor with incorporation or reduction of molecular oxygen(50.1.13 : 196.9)	44.3585	75.5334	47.8186	100.578	234.91	119.689	538.026	344.213	513.638	246.799	149.475	574.629
	Bv1_002480_nawq	5238.87	3.04997	0.357251	8.53733	1.37356e-17	2.71787e-13	BVRB_1g002480	LOC104905523	homeobox-leucine zipper protein ATHB-12	homeobox-leucine zipper protein ATHB-12	NC_025812.2	HD-ZIP	Bv1_002480_nawq.t1	AT2G46680.1	AT2G46680	AT3G61890	GO:0003700,GO:0003674,GO:0001071,GO:0006355,GO:0097659,GO:0044237,GO:0008152,GO:0043170,GO:0008150,GO:0018130,GO:0080090,GO:0032774,GO:0031323,GO:1903506,GO:0044260,GO:1901362,GO:2000112,GO:0050794,GO:0046483,GO:0006139,GO:0019438,GO:0009889,GO:0051171,GO:0034654,GO:0044238,GO:1901576,GO:0009058,GO:2001141,GO:0010468,GO:0031326,GO:1901360,GO:0016070,GO:0050789,GO:0090304,GO:0006351,GO:0019222,GO:…	'15.5.3.1'	transcription factor (HD-ZIP I/II)	1725.69	853.348	532.699	3466.22	4495.77	3887.34	9265.57	6923.11	9554.24	8757.49	6963.3	6441.74
	Bv6_127600_uqmh	151.906	3.04212	0.580797	5.23783	1.62476e-07	0.00321491	BVRB_6g127600	LOC104894899	RNA-binding protein MEX3B	RNA-binding protein MEX3B	NC_025817.2		Bv6_127600_uqmh.t1	AT4G24204.3	AT4G24204	AT4G24204		'35.2'	NA	17.171	19.7826	68.8588	18.6256	24.1574	55.1293	305.149	300.044	273.192	116.598	256.646	367.519
	Bv4_087440_twas	24242.5	3.03913	0.314097	9.67578	3.82175e-22	7.5621e-18	BVRB_4g087440	LOC104891602	NAC domain-containing protein 72	NAC domain-containing protein 72	NC_025815.2		Bv4_087440_twas.t1	AT4G27410.3	AT4G27410	AT4G27410	GO:0003677,GO:0005488,GO:1901363,GO:0097159,GO:0003674,GO:0003676,GO:0006355,GO:0097659,GO:0044237,GO:0008152,GO:0043170,GO:0008150,GO:0018130,GO:0080090,GO:0032774,GO:0031323,GO:1903506,GO:0044260,GO:1901362,GO:2000112,GO:0050794,GO:0046483,GO:0006139,GO:0019438,GO:0009889,GO:0051171,GO:0034654,GO:0044238,GO:1901576,GO:0009058,GO:2001141,GO:0010468,GO:0031326,GO:1901360,GO:0016070,GO:0050789,GO:…	'15.5.17'	transcription factor (NAC)	6321.81	5218.1	2971.45	6643.74	6714.08	5679.77	52005.2	30546.7	36717.2	61064.3	35280.4	41746.9
	Bv6_133290_wkjd	3942.89	3.02733	0.54884	5.51587	3.47065e-08	0.000686737	BVRB_6g133290	LOC104895470	pollen-specific leucine-rich repeat extensin-like protein 1	pollen-specific leucine-rich repeat extensin-like protein 1|translation initiation factor IF-2	NC_025817.2							'35.2'	NA	902.911	258.972	523.136	3492.29	3031.33	4523.5	7737.14	2202.36	3788.2	11089.4	2940.86	6824.49
	Bv1_020540_ffkj	37273.8	3.01018	0.247414	12.1666	4.68313e-34	9.26651e-30	BVRB_1g020540										GO:0006952,GO:0008150,GO:0006950,GO:0050896	'26.8.3.2.2'	defensin (PDF2)	6854.11	10305.8	9535.03	8349.84	9767.07	9113.02	78214.6	62060.5	74820	69777.1	39314.1	69173.8
	Bv3_048490_qpos	47.2133	3.00953	0.53915	5.582	2.37773e-08	0.000470481	BVRB_3g048490									AT5G16080	GO:0008152,GO:0008150,GO:0016787,GO:0003824,GO:0003674	'35.1'		8.58552	19.7826	13.3892	9.31278	4.16506	23.9377	131.161	112.707	99.1724	45.6676	38.779	59.8995
	Bv5_110660_jxri	23589.5	3.00685	0.602509	4.99055	6.02074e-07	0.0119132	BVRB_5g110660	LOC104893512	malate synthase, glyoxysomal	malate synthase, glyoxysomal	NC_025816.2		Bv5_110660_jxri.t1	AT5G03860.1	AT5G03860	AT5G03860	GO:0004474,GO:0003824,GO:0016740,GO:0016746,GO:0046912,GO:0003674,GO:0006097,GO:0044237,GO:0008152,GO:0044262,GO:0032787,GO:0046487,GO:0008150,GO:0044281,GO:0044763,GO:0006081,GO:0005975,GO:0044710,GO:0043436,GO:0044238,GO:0044699,GO:0044723,GO:0006082,GO:0071704,GO:0009987,GO:0019752,GO:0003824,GO:0003674	'5.7.3.6.4'	malate synthase	8345.13	2455.74	2037.07	14889.3	9742.08	12637.7	56077.9	13660.4	33440.8	65930.4	17712.8	46145
	Bv3_062570_gixt	2075.83	3.00627	0.230073	13.0666	5.10924e-39	1.01096e-34	BVRB_3g062570	LOC104889458	haloacid dehalogenase-like hydrolase domain-containing protein 3	haloacid dehalogenase-like hydrolase domain-containing protein 3	NC_025814.2		Bv3_062570_gixt.t1	AT2G41250.1	AT2G41250	AT2G41250	GO:0008152,GO:0008150,GO:0016787,GO:0003824,GO:0003674	'35.2'	NA	510.839	424.426	516.441	564.355	495.643	589.738	4205.17	4710.85	2741.28	3995.43	2812.53	3343.21
	Bv6_149950_gixc	26.4968	3.00418	0.559554	5.36888	7.92258e-08	0.00156764	BVRB_6g149950											'35.2'	NA	5.72368	7.19366	2.86912	3.72511	6.6641	10.8808	50.8582	29.6998	46.7795	56.3557	44.4196	52.7928
	Bv1_007830_juuw	2864.15	2.99984	0.367304	8.16718	3.15681e-16	6.24638e-12	BVRB_1g007830	LOC104891313	heme-binding-like protein At3g10130, chloroplastic	heme-binding-like protein At3g10130, chloroplastic	NC_025812.2		Bv1_007830_juuw.t1	AT2G37970.1	AT2G37970	AT2G37970	GO:0010017,GO:0044700,GO:0008150,GO:0051716,GO:0071214,GO:0071482,GO:0050794,GO:0009628,GO:0009416,GO:0044699,GO:0007165,GO:0007154,GO:0009314,GO:0009639,GO:0023052,GO:0050789,GO:0050896,GO:0071478,GO:0009987,GO:0071489,GO:0065007,GO:0005794,GO:0005737,GO:0005622,GO:0044424,GO:0043226,GO:0044444,GO:0005623,GO:0043227,GO:0043231,GO:0005575,GO:0044464,GO:0043229,GO:0012505,GO:0005773,GO:0005737,GO:…	'35.2'	NA	465.049	687.894	766.054	953.629	875.496	916.887	6256.9	4592.05	4513.28	7931.58	2500.19	3910.73
	Bv_008570_ognx	311.547	2.99786	0.455503	6.58143	4.65938e-11	9.21951e-07	BVRB_008570	LOC104884461	PI-PLC X domain-containing protein At5g67130	PI-PLC X domain-containing protein At5g67130			Bv_008570_ognx.t1	AT4G36945.1	AT4G36945	AT4G36945	GO:0006629,GO:0008152,GO:0008150,GO:0044710,GO:0044238,GO:0044699,GO:0071704,GO:0008081,GO:0003824,GO:0016788,GO:0003674,GO:0042578,GO:0016787,GO:0046658,GO:0005886,GO:0031224,GO:0016020,GO:0005623,GO:0031226,GO:0005575,GO:0071944,GO:0044464,GO:0044425,GO:0031225,GO:0044459,GO:0005886,GO:0016020,GO:0005623,GO:0005575,GO:0071944,GO:0044464,GO:0009506,GO:0030054,GO:0005911,GO:0055044,GO:0005575	'35.1'		48.6513	51.2548	49.7314	270.071	215.75	192.953	321.21	162.968	711.983	460.562	497.076	756.358
	Bv9_221520_gtjj	350.659	2.99764	0.273628	10.9552	6.27685e-28	1.242e-23	BVRB_9g221520	LOC104904735	hypothetical protein	uncharacterized protein At4g38062	NC_025820.2		Bv9_221520_gtjj.t1	AT4G38070.1	AT4G38070	AT4G38062		'35.1'		95.8717	74.6342	63.1206	55.8767	73.3051	89.9478	823.1	549.828	481.828	682.099	600.017	618.285
	Bv2_025540_otig	10568.1	2.99632	0.232059	12.9119	3.85623e-38	7.63032e-34	BVRB_2g025540	LOC104904817	delta-1-pyrroline-5-carboxylate synthase	delta-1-pyrroline-5-carboxylate synthase	NC_025813.2		Bv2_025540_otig.t1	AT3G55610.1	AT3G55610	AT3G55610	GO:0004350,GO:0003824,GO:0016903,GO:0016620,GO:0003674,GO:0016491,GO:0006561,GO:0044237,GO:0009084,GO:0008152,GO:0006560,GO:1901607,GO:0008150,GO:0018130,GO:0044281,GO:0044763,GO:0044710,GO:0043436,GO:1901362,GO:0046483,GO:0008652,GO:0044711,GO:0044238,GO:1901605,GO:1901576,GO:0044283,GO:1901564,GO:0016053,GO:0044699,GO:0009058,GO:0006520,GO:1901360,GO:0046394,GO:0006082,GO:1901566,GO:0071704,GO:…	'4.1.1.1.4.1.1'	pyrroline-5-carboxylate synthetase	2434	2795.64	2342.16	2844.12	2832.24	2278.44	26402.1	18065.1	15961.1	20323	13356.2	17183
	Bv8_188860_rcqn	751.067	2.99456	0.480739	6.22907	4.69206e-10	9.28419e-06	BVRB_8g188860	LOC104901391	major allergen Pru ar 1	major allergen Pru ar 1	NC_025819.2						GO:0006952,GO:0008150,GO:0006950,GO:0050896,GO:0009607,GO:0008150,GO:0050896	'35.1'		231.809	200.523	197.969	40.9763	46.6487	95.0255	1038.58	2279.27	1701.84	407.122	1725.31	1047.73
	Bv1_009830_ekgm	5282.74	2.96046	0.388646	7.61737	2.58888e-14	5.12262e-10	BVRB_1g009830	LOC104892874	DNA-binding protein SMUBP-2	DNA-binding protein SMUBP-2	NC_025812.2		Bv1_009830_ekgm.t1	AT5G35970.1	AT5G35970	AT5G35970	GO:0009941,GO:0005737,GO:0005622,GO:0044424,GO:0044446,GO:0043226,GO:0044444,GO:0044434,GO:0005623,GO:0044422,GO:0043227,GO:0009526,GO:0031967,GO:0009507,GO:0005575,GO:0043231,GO:0031975,GO:0044464,GO:0009536,GO:0043229,GO:0044435,GO:0009507,GO:0005737,GO:0005622,GO:0044424,GO:0043226,GO:0044444,GO:0005623,GO:0043227,GO:0005575,GO:0043231,GO:0044464,GO:0009536,GO:0043229,GO:0009570,GO:0044434,GO:…	'35.1'		825.641	1070.96	1509.16	2730.51	1808.47	1275.23	10454	7284.84	8780.5	14795.3	6076.32	6781.85
	Bv7_177060_azqq	100.496	2.9593	0.350249	8.44913	2.93483e-17	5.80716e-13	BVRB_7g177060	LOC104908568	centromere protein X	centromere protein X			Bv7_177060_azqq.t1	AT1G78790.1	AT1G78790	AT1G78790	GO:0006281,GO:0044237,GO:0008152,GO:0043170,GO:0008150,GO:0051716,GO:0044260,GO:0033554,GO:0006259,GO:0046483,GO:0006139,GO:0006950,GO:0044238,GO:0006974,GO:1901360,GO:0090304,GO:0006725,GO:0050896,GO:0071704,GO:0034641,GO:0009987,GO:0006807,GO:0051382,GO:0044085,GO:0022607,GO:0065003,GO:0008150,GO:0071824,GO:0071822,GO:0034508,GO:0065004,GO:0070271,GO:0051383,GO:0016043,GO:0070925,GO:0009987,GO:…	'13.3.6.5.4.3'	component MHF2 of FANCM-MHF DNA remodeling complex	27.1875	20.6818	14.3456	22.3507	23.3244	33.3677	180.681	165.253	129.111	248.743	155.116	185.79
	Bv6_151700_epah	410.761	2.95073	0.541209	5.45211	4.97745e-08	0.000984887	BVRB_6g151700	LOC104897652	probable glutathione S-transferase parA	probable glutathione S-transferase parA	NC_025817.2					AT1G17180	GO:0005515,GO:0005488,GO:0003674	'18.8.1.4'	class tau glutathione S-transferase	51.5131	109.703	99.4627	126.654	112.457	78.3416	939.539	524.697	559.482	1191.24	193.895	942.149
	Bv4_091830_game	197.04	2.94008	0.549001	5.35532	8.54052e-08	0.00168991	BVRB_4g091830											'35.2'	NA	24.3257	34.1699	36.3421	154.592	119.954	79.067	350.654	104.33	277.87	713.191	200.946	269.04
	Bv5_102780_qjiz	137.14	2.92428	0.471282	6.20494	5.47175e-10	1.0827e-05	BVRB_5g102780	LOC104892499	uncharacterized LOC104892499	uncharacterized protein LOC104892499	NC_025816.2							'35.2'	NA	45.7895	26.9762	40.1676	14.9005	23.3244	11.6062	180.681	196.476	474.344	151.577	303.181	176.653
	Bv2_037110_ajyg	571.591	2.91305	0.452713	6.43467	1.23746e-10	2.44855e-06	BVRB_2g037110											'35.2'	NA	155.97	183.438	67.9024	96.853	70.8061	105.181	1789.41	582.574	696.078	933.756	1261.37	915.752
	Bv3_052640_ymhm	1453.26	2.91132	0.368615	7.898	2.83409e-15	5.60781e-11	BVRB_3g052640	LOC104888309	common plant regulatory factor 1	common plant regulatory factor 1	NC_025814.2					AT2G46270	GO:0003700,GO:0003674,GO:0001071,GO:0006355,GO:0097659,GO:0044237,GO:0008152,GO:0043170,GO:0008150,GO:0018130,GO:0080090,GO:0032774,GO:0031323,GO:1903506,GO:0044260,GO:1901362,GO:2000112,GO:0050794,GO:0046483,GO:0006139,GO:0019438,GO:0009889,GO:0051171,GO:0034654,GO:0044238,GO:1901576,GO:0009058,GO:2001141,GO:0010468,GO:0031326,GO:1901360,GO:0016070,GO:0050789,GO:0090304,GO:0006351,GO:0019222,GO:…	'15.5.4.1'	transcription factor (bZIP)	553.766	267.964	175.016	298.009	432.334	536.785	2910.96	2391.22	2172.44	2578.76	2330.97	2790.91
	Bv2_046860_ofna	1247.2	2.90097	0.2039	14.2274	6.19172e-46	1.22516e-41	BVRB_2g046860	LOC104906222	cyclic dof factor 2	cyclic dof factor 2		Dof	Bv2_046860_ofna.t1	AT5G39660.1	AT5G39660	AT5G39660	GO:0003677,GO:0005488,GO:1901363,GO:0097159,GO:0003674,GO:0003676,GO:0006355,GO:0097659,GO:0044237,GO:0008152,GO:0043170,GO:0008150,GO:0018130,GO:0080090,GO:0032774,GO:0031323,GO:1903506,GO:0044260,GO:1901362,GO:2000112,GO:0050794,GO:0046483,GO:0006139,GO:0019438,GO:0009889,GO:0051171,GO:0034654,GO:0044238,GO:1901576,GO:0009058,GO:2001141,GO:0010468,GO:0031326,GO:1901360,GO:0016070,GO:0050789,GO:…	'15.5.1.5'	transcription factor (DOF)	218.931	317.42	280.217	240.27	179.931	266.942	1755.95	2223.68	2140.63	2242.57	2466.34	2633.55
	Bv7_163660_qugz	8497.64	2.89884	0.298058	9.72576	2.3416e-22	4.63333e-18	BVRB_7g163660	LOC104898925	late embryogenesis abundant protein Lea5	late embryogenesis abundant protein Lea5	NC_025818.2		Bv7_163660_qugz.t1	AT4G15910.1	AT4G15910	AT4G15910	GO:0006950,GO:0008150,GO:0050896,GO:2000028,GO:0022414,GO:0010228,GO:0008150,GO:0003006,GO:0048573,GO:0032501,GO:0048580,GO:0048583,GO:0000003,GO:0044707,GO:0009628,GO:0009791,GO:0009648,GO:0051239,GO:0007275,GO:0061458,GO:0009416,GO:0048731,GO:0050793,GO:0044699,GO:0009314,GO:0032502,GO:0048608,GO:2000241,GO:0050789,GO:0048856,GO:2000026,GO:0050896,GO:0044767,GO:0065007,GO:0005739,GO:0005737,GO:…	'35.2'	NA	2548.47	1806.51	1709.99	2330.06	1386.97	1521.13	9846.42	16236.7	19133.7	18119.3	13591	13741.4
	Bv_004550_dzif	297.659	2.89754	0.318154	9.10736	8.44112e-20	1.67025e-15	BVRB_004550	LOC104883929	hypothetical protein	accelerated cell death 11						AT2G34690	GO:0005737,GO:0005622,GO:0044424,GO:0005623,GO:0005575,GO:0044464,GO:0017089,GO:0005319,GO:0005215,GO:1901505,GO:0003674,GO:0022892,GO:0046836,GO:0008150,GO:0044765,GO:0006869,GO:0006810,GO:1902578,GO:1901264,GO:0010876,GO:0071702,GO:0051179,GO:0044699,GO:0051234,GO:0033036,GO:0051861,GO:0005488,GO:0097367,GO:0003674,GO:0008289,GO:0009751,GO:0008150,GO:0014070,GO:1901700,GO:0010033,GO:0001101,GO:…	'5.4.6'	sphingosine transfer protein	72.977	95.316	83.2044	72.6397	56.6449	108.082	619.667	803.419	456.567	313.843	384.97	504.577
	Bv9_218230_inmt	286.433	2.89742	0.501847	5.77351	7.76369e-09	0.00015362	BVRB_9g218230	LOC104904428	uncharacterized WD repeat-containing protein all2124	uncharacterized protein LOC104904428	NC_025820.2					AT1G49450	GO:0005515,GO:0005488,GO:0003674,GO:0005886,GO:0016020,GO:0005623,GO:0005575,GO:0071944,GO:0044464,GO:0009846,GO:0022414,GO:0044702,GO:0044706,GO:0008150,GO:0032501,GO:0051704,GO:0000003,GO:0044707,GO:0009856,GO:0044699,GO:0005737,GO:0005622,GO:0044424,GO:0005623,GO:0005575,GO:0044464,GO:0005634,GO:0005622,GO:0044424,GO:0043226,GO:0005623,GO:0043227,GO:0005575,GO:0043231,GO:0044464,GO:0043229	'35.1'		50.0822	60.2469	85.1171	126.654	93.2974	72.5386	528.658	433.313	498.669	988.169	277.094	223.354
	Bv4_072560_tmnt	78.0415	2.89597	0.44639	6.48752	8.72591e-11	1.7266e-06	BVRB_4g072560											'35.2'	NA	8.58552	34.1699	16.2583	13.0379	15.8272	21.7616	191.388	161.445	100.108	136.031	126.208	111.677
	Bv3_061350_fahh	232.775	2.8941	0.558946	5.17778	2.24537e-07	0.00444292	BVRB_3g061350	LOC104889284	nuclear transcription factor Y subunit A-4	nuclear transcription factor Y subunit A-4|nuclear transcription factor Y subunit A-9	NC_025814.2					AT1G30500	GO:0003700,GO:0003674,GO:0001071,GO:0006355,GO:0097659,GO:0044237,GO:0008152,GO:0043170,GO:0008150,GO:0018130,GO:0080090,GO:0032774,GO:0031323,GO:1903506,GO:0044260,GO:1901362,GO:2000112,GO:0050794,GO:0046483,GO:0006139,GO:0019438,GO:0009889,GO:0051171,GO:0034654,GO:0044238,GO:1901576,GO:0009058,GO:2001141,GO:0010468,GO:0031326,GO:1901360,GO:0016070,GO:0050789,GO:0090304,GO:0006351,GO:0019222,GO:…	'15.5.51.1'	component NF-YA of NF-Y transcription factor complex	54.375	47.658	51.6441	91.2653	59.9769	22.487	186.034	599.327	354.588	188.5	592.261	545.187
	Bv1_020620_gite	341.569	2.89352	0.375293	7.71001	1.25809e-14	2.48938e-10	BVRB_1g020620											'35.2'	NA	68.6842	104.308	127.197	284.971	170.768	96.4763	584.87	702.896	952.43	317.73	325.038	363.458
	Bv_006850_gcqz	1582.29	2.87068	0.411928	6.96889	3.1946e-12	6.32116e-08	BVRB_006850	LOC104884212	ethylene-responsive transcription factor RAP2-3	ethylene-responsive transcription factor RAP2-3		ERF	Bv_006850_gcqz.t1	AT3G16770.1	AT3G16770	AT3G16770	GO:0003700,GO:0003674,GO:0001071,GO:0006355,GO:0097659,GO:0044237,GO:0008152,GO:0043170,GO:0008150,GO:0018130,GO:0080090,GO:0032774,GO:0031323,GO:1903506,GO:0044260,GO:1901362,GO:2000112,GO:0050794,GO:0046483,GO:0006139,GO:0019438,GO:0009889,GO:0051171,GO:0034654,GO:0044238,GO:1901576,GO:0009058,GO:2001141,GO:0010468,GO:0031326,GO:1901360,GO:0016070,GO:0050789,GO:0090304,GO:0006351,GO:0019222,GO:…	'15.5.7.1'	transcription factor (ERF)	459.326	339.001	256.308	156.455	176.599	523.003	2746.34	2450.62	2508.31	3862.31	2530.51	2978.73
	Bv5_119570_yood	30069.1	2.86903	0.157932	18.1663	9.54235e-74	1.88814e-69	BVRB_5g119570	LOC104894524	hypothetical protein	uncharacterized protein LOC104894524	NC_025816.2		Bv5_119570_yood.t1	AT5G43150.1	AT5G43150	AT5G43150		'35.2'	NA	9328.17	7510.18	6371.35	5945.28	6048.5	7126.19	56520.9	59390.5	53612.1	48261.9	50008.7	50705.5
	Bv7_173290_pfqt	98.5219	2.86171	0.30711	9.31818	1.18347e-20	2.34174e-16	BVRB_7g173290											'35.2'	NA	40.0658	22.4802	21.9966	26.0758	34.9865	36.9947	242.246	172.868	184.311	149.634	122.683	127.921
	Bv_008680_mhfn	10368.4	2.86133	0.363233	7.8774	3.34272e-15	6.61425e-11	BVRB_008680	LOC104884473	sugar transport protein 13	sugar transport protein 13			Bv_008680_mhfn.t1	AT5G26340.1	AT5G26340	AT5G26340	GO:0016021,GO:0031224,GO:0016020,GO:0005575,GO:0044425,GO:0022857,GO:0005215,GO:0003674,GO:0055085,GO:0008150,GO:0006810,GO:0051179,GO:0051234,GO:0016020,GO:0005575,GO:0022891,GO:0005215,GO:0003674,GO:0022892,GO:0022857,GO:0005215,GO:0003674,GO:0009414,GO:0008150,GO:0009628,GO:1901700,GO:0006950,GO:0001101,GO:0009415,GO:0010035,GO:0042221,GO:0050896,GO:0009679,GO:1901476,GO:0022891,GO:0015144,GO:…	'24.2.2.1.6'	monosaccharide transporter (STP)	2190.74	2408.08	2211.13	2181.05	2160.83	1206.32	19074.5	13837.1	16577.7	32093.6	10356.8	20123.2
	Bv6_137030_niio	18981.9	2.85929	0.267065	10.7064	9.50337e-27	1.88043e-22	BVRB_6g137030	LOC104895827	hypothetical protein isoform B	uncharacterized protein LOC104895827	NC_025817.2							'35.2'	NA	3179.51	3519.5	5714.32	6984.59	4964.76	6696.03	24151	28432.6	37507.8	40474.1	34908.8	31250.3
	Bv9_219650_uofe	2888.02	2.85849	0.282483	10.1192	4.54229e-24	8.98783e-20	BVRB_9g219650	LOC104904565	hypothetical protein	uncharacterized protein LOC104904565	NC_025820.2							'35.2'	NA	961.579	770.621	450.451	2130.77	2217.48	1724.97	6677.15	5186.05	3950.06	3775.83	3327.94	3483.31
	Bv7_164780_mzaw	59.0095	2.85534	0.581285	4.91212	9.00949e-07	0.0178271	BVRB_7g164780	LOC104899086	ABC transporter C family member 14-like	ABC transporter C family member 14-like	NC_025818.2					AT3G62700	GO:0005524,GO:0005488,GO:0043168,GO:0032559,GO:1901363,GO:0017076,GO:0097367,GO:0032555,GO:0097159,GO:0032553,GO:0030554,GO:0035639,GO:0003674,GO:0000166,GO:1901265,GO:0043167,GO:0036094,GO:0016887,GO:0003824,GO:0017111,GO:0016462,GO:0016818,GO:0003674,GO:0016817,GO:0016787,GO:0006810,GO:0008150,GO:0051179,GO:0051234,GO:0016021,GO:0031224,GO:0016020,GO:0005575,GO:0044425,GO:0042626,GO:0003824,GO:…	'24.1.3.1.2'	subfamily ABCC transporter	17.171	3.59683	18.1711	20.4881	8.33013	7.25386	85.656	80.7226	110.4	181.699	76.1478	98.4789
	Bv8_188810_szic	35734.4	2.85531	0.260446	10.9632	5.74566e-28	1.13689e-23	BVRB_8g188810	LOC104901386	glutamate decarboxylase	glutamate decarboxylase	NC_025819.2					AT5G17330	GO:0003824,GO:0003674,GO:0004351,GO:0003824,GO:0016831,GO:0016829,GO:0016830,GO:0003674,GO:0006536,GO:0044237,GO:0008152,GO:0008150,GO:0044281,GO:0044763,GO:0044710,GO:0043436,GO:0044238,GO:1901605,GO:1901564,GO:0044699,GO:0006520,GO:0006082,GO:0043648,GO:0071704,GO:0009987,GO:0009064,GO:0006807,GO:0019752,GO:0030170,GO:0005488,GO:0043168,GO:0070279,GO:1901363,GO:0097159,GO:0003674,GO:0019842,GO:…	'4.1.1.1.3.1'	glutamate decarboxylase	7499.46	9344.57	8372.08	14073.5	7827.82	7626.7	64263.4	65481.3	52742.9	70733.2	70678.6	50169.4
	Bv2_030170_sshk	985.788	2.84884	0.299918	9.49873	2.12468e-21	4.2041e-17	BVRB_2g030170	LOC104908609	probable L-type lectin-domain containing receptor kinase S.5	probable L-type lectin-domain containing receptor kinase S.5	NC_025813.2					AT5G65600	GO:0030246,GO:0005488,GO:0003674,GO:0004672,GO:0016773,GO:0003824,GO:0016301,GO:0016740,GO:0003674,GO:0016772,GO:0005524,GO:0005488,GO:0043168,GO:0032559,GO:1901363,GO:0017076,GO:0097367,GO:0032555,GO:0097159,GO:0032553,GO:0030554,GO:0035639,GO:0003674,GO:0000166,GO:1901265,GO:0043167,GO:0036094,GO:0006468,GO:0044237,GO:0008152,GO:0019538,GO:0043170,GO:0008150,GO:0044260,GO:0006464,GO:0016310,GO:…	'18.4.1.19'	protein kinase (L-lectin)	134.507	315.622	227.617	145.279	191.593	168.289	1533.78	1454.53	1917.02	2394.15	1507.45	1839.63
	Bv1_002560_itzi	2396.19	2.84526	0.291295	9.76765	1.55e-22	3.06699e-18	BVRB_1g002560	LOC104906128	AAA-ATPase At2g46620	AAA-ATPase At2g46620|probable mitochondrial chaperone BCS1-A	NC_025812.2		Bv1_002560_itzi.t1	AT2G46620.1	AT2G46620	AT2G46620	GO:0005524,GO:0005488,GO:0043168,GO:0032559,GO:1901363,GO:0017076,GO:0097367,GO:0032555,GO:0097159,GO:0032553,GO:0030554,GO:0035639,GO:0003674,GO:0000166,GO:1901265,GO:0043167,GO:0036094	'35.1'		588.108	587.183	623.555	897.752	688.068	796.473	4792.72	3734.56	4401.95	5958.16	2500.89	3184.83
	Bv8_201620_kfmj	248.278	2.84494	0.440196	6.46289	1.02724e-10	2.03261e-06	BVRB_8g201620											'35.2'	NA	74.4079	65.6422	33.473	42.8388	57.4779	103.73	524.643	504.136	212.379	362.426	486.5	511.684
	Bv5_098060_ztie	1473.24	2.8442	0.292708	9.71685	2.55554e-22	5.05664e-18	BVRB_5g098060	LOC104892068	organic cation/carnitine transporter 3	organic cation/carnitine transporter 3	NC_025816.2		Bv5_098060_ztie.t1	AT1G16390.1	AT1G16390	AT1G16390	GO:0016021,GO:0031224,GO:0016020,GO:0005575,GO:0044425,GO:0022857,GO:0005215,GO:0003674,GO:0055085,GO:0008150,GO:0006810,GO:0051179,GO:0051234,GO:0070417,GO:0008150,GO:0051716,GO:0033554,GO:0009628,GO:0006950,GO:0050896,GO:0009266,GO:0009987,GO:0009409,GO:0042631,GO:0009605,GO:0008150,GO:0051716,GO:0071214,GO:0033554,GO:0009628,GO:1901700,GO:0071462,GO:0071229,GO:0006950,GO:0071496,GO:0031668,GO:…	'24.2.2.3.2'	organic cation transporter (OCT)	410.674	354.288	306.995	337.123	203.255	278.548	3171.95	2017.3	2502.7	3774.86	2076.44	2244.71
	Bv9_212820_ihpx	1526.61	2.84177	0.263229	10.7958	3.60281e-27	7.12889e-23	BVRB_9g212820	LOC104903832	lysM domain-containing GPI-anchored protein 2	lysM domain-containing GPI-anchored protein 2	NC_025820.2		Bv9_212820_ihpx.t1	AT2G17120.1	AT2G17120	AT2G17120	GO:0046658,GO:0005886,GO:0031224,GO:0016020,GO:0005623,GO:0031226,GO:0005575,GO:0071944,GO:0044464,GO:0044425,GO:0031225,GO:0044459,GO:0031225,GO:0031224,GO:0016020,GO:0005575,GO:0044425,GO:0005886,GO:0016020,GO:0005623,GO:0005575,GO:0071944,GO:0044464,GO:0043621,GO:0005488,GO:0003674,GO:0005515,GO:0006955,GO:0008150,GO:0002376,GO:0050896,GO:0009506,GO:0030054,GO:0005911,GO:0055044,GO:0005575,GO:…	'26.8.1.2.2'	chitin receptor protein kinase (CEBiP)	354.868	323.715	412.196	372.511	512.303	484.558	2371.6	2021.87	3427.06	3497.94	2244.25	2296.49
	Bv2_037550_faxh	362.413	2.84142	0.582636	4.87684	1.07797e-06	0.0213299	BVRB_2g037550	LOC104887008	zinc finger AN1 domain-containing stress-associated protein 12	zinc finger AN1 domain-containing stress-associated protein 12	NC_025813.2		Bv2_037550_faxh.t1	AT3G28210.1	AT3G28210	AT3G28210	GO:0008270,GO:0005488,GO:0046914,GO:0003674,GO:0043169,GO:0043167,GO:0046872,GO:0010200,GO:0008150,GO:0010243,GO:1901698,GO:1901700,GO:0010033,GO:0042221,GO:0050896,GO:0009737,GO:0009719,GO:0008150,GO:1901700,GO:0097305,GO:0010033,GO:0001101,GO:0042221,GO:0050896,GO:0033993,GO:0009725,GO:0003676,GO:0005488,GO:1901363,GO:0097159,GO:0003674	'15.5.15'	C2H2 zinc finger transcription factor	55.8059	74.6342	73.6407	149.005	87.4663	199.481	883.327	262.729	320.907	1447.76	336.32	457.876
	Bv5_115750_kuem	14795.5	2.84063	0.352034	8.0692	7.07622e-16	1.40017e-11	BVRB_5g115750									AT2G02120	GO:0006952,GO:0008150,GO:0006950,GO:0050896,GO:0005886,GO:0016020,GO:0005623,GO:0005575,GO:0071944,GO:0044464,GO:0009505,GO:0030312,GO:0005623,GO:0005575,GO:0005618,GO:0071944,GO:0044464,GO:0005618,GO:0030312,GO:0005623,GO:0005575,GO:0071944,GO:0044464,GO:0009506,GO:0030054,GO:0005911,GO:0055044,GO:0005575	'26.8.3.2.2'	defensin (PDF2)	3475.71	4692.96	5320.3	1268.4	843.842	1229.53	16658.7	47456.5	32516.4	17223.5	26703.9	20156.7
	Bv_010800_kmqi	209.722	2.83493	0.407118	6.9634	3.32163e-12	6.57251e-08	BVRB_010800	LOC104884667	mechanosensitive ion channel protein 10	mechanosensitive ion channel protein 10						AT5G12080	GO:0016020,GO:0005575,GO:0055085,GO:0008150,GO:0006810,GO:0051179,GO:0051234,GO:0090406,GO:0042995,GO:0005623,GO:0005575,GO:0044464,GO:0120025,GO:0005886,GO:0016020,GO:0005623,GO:0005575,GO:0071944,GO:0044464,GO:0005774,GO:0005737,GO:0005622,GO:0044437,GO:0044424,GO:0098588,GO:0044446,GO:0043226,GO:0044444,GO:0016020,GO:0031090,GO:0005623,GO:0044422,GO:0043227,GO:0043231,GO:0005575,GO:0005773,GO:…	'24.3.5'	mechanosensitive ion channel (MSL)	72.977	38.6659	50.6877	40.9763	64.975	78.3416	484.492	236.837	428.5	401.292	201.651	417.266
	Bv_008940_grar	8486.44	2.82968	0.479248	5.90442	3.5388e-09	7.00222e-05	BVRB_008940	LOC104884498	amino acid permease 6	amino acid permease 6			Bv_008940_grar.t1	AT5G49630.1	AT5G49630	AT5G49630	GO:0043090,GO:0008150,GO:0044765,GO:0046942,GO:0006810,GO:1902578,GO:0006865,GO:0071702,GO:0015849,GO:0006811,GO:0051179,GO:0044699,GO:0051234,GO:0006820,GO:0015711,GO:0071705,GO:0015810,GO:0008150,GO:0044765,GO:0046942,GO:0006810,GO:1902578,GO:0006865,GO:0071702,GO:0015849,GO:0006811,GO:0006835,GO:0051179,GO:0044699,GO:0051234,GO:0015800,GO:0006820,GO:0015711,GO:0015740,GO:0071705,GO:0015804,GO:…	'24.2.3.4.1'	amino acid transporter (AAP)	2137.8	1873.05	2243.65	2026.46	2041.71	4667.13	27815.4	8096.63	8554.09	18487.6	9856.92	14036.8
	Bv3_070300_haww	333.596	2.82866	0.518723	5.45312	4.94938e-08	0.000979335	BVRB_3g070300	LOC104906944	monothiol glutaredoxin-S1	monothiol glutaredoxin-S1						AT1G03020	GO:0009055,GO:0003674,GO:0015035,GO:0003824,GO:0015036,GO:0016667,GO:0003674,GO:0016491,GO:0045454,GO:0065008,GO:0008150,GO:0044763,GO:0050794,GO:0044699,GO:0019725,GO:0050789,GO:0042592,GO:0009987,GO:0065007	'18.8.2'	glutaredoxin	101.595	65.6422	53.5568	1.86256	12.4952	5.0777	534.011	306.137	722.275	302.183	1059.72	838.593
	Bv7_174300_nrqq	54.2227	2.82247	0.437961	6.44458	1.15919e-10	2.29369e-06	BVRB_7g174300											'35.2'	NA	20.0329	16.1857	15.302	5.58767	8.33013	13.0569	168.635	91.3841	102.915	95.2218	50.0602	63.9605
	Bv7_177200_rpmo	245.724	2.81554	0.399465	7.04829	1.81129e-12	3.58399e-08	BVRB_7g177200	LOC104908578	cytochrome P450 71A9-like	cytochrome P450 71A9-like						AT3G48270	GO:0005506,GO:0005488,GO:0046914,GO:0003674,GO:0043169,GO:0043167,GO:0046872,GO:0016705,GO:0003824,GO:0003674,GO:0016491,GO:0020037,GO:0005488,GO:1901363,GO:0097159,GO:0046906,GO:0003674,GO:0055114,GO:0008152,GO:0008150,GO:0044710,GO:0044699	'50.1.13'	Cytochrome P450 71A9 OS=Glycine max (sp|o81970|c71a9_soybn : 250.0) & Enzyme classification.EC_1 oxidoreductases.EC_1.14 oxidoreductase acting on paired donor with incorporation or reduction of molecular oxygen(50.1.13 : 109.2)	100.164	55.7509	23.9093	26.0758	39.9846	47.1501	471.108	352.59	424.757	469.307	459.707	478.181
	Bv3_062460_wwcu	17076.5	2.80606	0.316919	8.85419	8.42963e-19	1.66797e-14	BVRB_3g062460											'35.2'	NA	4480.21	4576.07	3642.82	4565.13	2839.74	2807.24	36537.6	23877.9	28397.9	46421.6	21747.3	25024.8
	Bv5_109820_hfsw	5399.29	2.79824	0.245437	11.401	4.13109e-30	8.17418e-26	BVRB_5g109820	LOC104893395	root phototropism protein 2	root phototropism protein 2	NC_025816.2		Bv5_109820_hfsw.t1	AT2G30520.1	AT2G30520	AT2G30520	GO:0004871,GO:0003674,GO:0009638,GO:0009605,GO:0008150,GO:0009637,GO:0009628,GO:0009416,GO:0009314,GO:0009606,GO:0050896,GO:0005515,GO:0005488,GO:0003674,GO:0005634,GO:0005622,GO:0044424,GO:0043226,GO:0005623,GO:0043227,GO:0005575,GO:0043231,GO:0044464,GO:0043229,GO:0005737,GO:0005622,GO:0044424,GO:0005623,GO:0005575,GO:0044464	'35.1'		1096.09	1203.14	1190.68	1270.26	1480.26	1374.61	9060.79	5494.47	9727.32	11736.6	8115.39	13041.9
	Bv1_004180_unnj	384.019	2.78675	0.258318	10.788	3.92035e-27	7.7572e-23	BVRB_1g004180	LOC104887066	uncharacterized LOC104887066	uncharacterized protein LOC104887066	NC_025812.2							'35.2'	NA	107.319	152.865	100.419	39.1137	49.1477	66.7355	947.569	895.564	654.912	518.861	605.657	470.059
	Bv7_162500_jinz	51.4443	2.78184	0.589102	4.72218	2.33334e-06	0.0461697	BVRB_7g162500	LOC104898769	ABC transporter G family member 20	ABC transporter G family member 20	NC_025818.2					AT3G53510	GO:0005524,GO:0005488,GO:0043168,GO:0032559,GO:1901363,GO:0017076,GO:0097367,GO:0032555,GO:0097159,GO:0032553,GO:0030554,GO:0035639,GO:0003674,GO:0000166,GO:1901265,GO:0043167,GO:0036094,GO:0016887,GO:0003824,GO:0017111,GO:0016462,GO:0016818,GO:0003674,GO:0016817,GO:0016787,GO:0016020,GO:0005575	'24.1.3.2.2'	subfamily ABCG transporter	17.171	8.09287	10.5201	3.72511	11.6622	27.5646	121.792	67.7765	52.393	111.74	112.812	72.0825
	Bv7_173460_dexo	270.098	2.7817	0.435926	6.38113	1.75781e-10	3.47818e-06	BVRB_7g173460											'35.2'	NA	97.3026	65.6422	48.775	5.58767	7.49711	10.8808	408.204	623.696	414.466	241.941	779.105	538.081
	Bv7_174700_sqju	611.861	2.76824	0.297877	9.29321	1.49709e-20	2.96228e-16	BVRB_7g174700	LOC104900461	hypothetical protein	uncharacterized protein LOC104900461	NC_025818.2							'35.2'	NA	203.191	178.043	148.238	301.734	167.436	287.253	1258.07	1433.21	908.457	1039.67	619.054	797.984
	Bv7_175870_kntw	661.876	2.76176	0.497014	5.55669	2.74933e-08	0.00054401	BVRB_7g175870	LOC104900295	peroxidase 57	peroxidase 57	NC_025818.2					AT5G17820	GO:0004601,GO:0003824,GO:0016209,GO:0016684,GO:0003674,GO:0016491,GO:0042744,GO:0044237,GO:0008152,GO:0008150,GO:0042743,GO:0044248,GO:0072593,GO:0009987,GO:0009056,GO:0006979,GO:0008150,GO:0006950,GO:0050896,GO:0020037,GO:0005488,GO:1901363,GO:0097159,GO:0046906,GO:0003674,GO:0055114,GO:0008152,GO:0008150,GO:0044710,GO:0044699	'35.1'		133.076	214.011	330.905	378.099	251.57	376.475	1418.68	980.856	2206.12	309.957	319.398	1023.37
	Bv3_065870_ztxo	139.118	2.76038	0.44748	6.16873	6.88428e-10	1.36219e-05	BVRB_3g065870											'35.2'	NA	34.3421	10.7905	8.60735	130.379	164.103	99.3778	151.236	86.0534	110.4	287.609	330.679	255.842
	Bv3_062170_fuhi	7471.18	2.75297	0.308314	8.9291	4.29474e-19	8.49801e-15	BVRB_3g062170	LOC104889416	hypothetical protein	uncharacterized protein LOC104889416	NC_025814.2		Bv3_062170_fuhi.t1	AT1G02610.1	AT1G02610	AT1G02610	GO:0008270,GO:0005488,GO:0046914,GO:0003674,GO:0043169,GO:0043167,GO:0046872,GO:0005886,GO:0016020,GO:0005623,GO:0005575,GO:0071944,GO:0044464	'19.2.2.1.5.3.4'	RING-v-class E3 ligase	2282.32	1322.73	1347.53	1257.23	2071.7	2250.15	14382.2	10850.3	8135.88	16279	12920.5	16554.6
	Bv6_129310_ndoa	796.846	2.75246	0.357289	7.70374	1.32136e-14	2.61458e-10	BVRB_6g129310	LOC104895069	AAA-ATPase At3g50940	AAA-ATPase At3g50940|probable mitochondrial chaperone BCS1-B	NC_025817.2		Bv6_129310_ndoa.t1	AT2G18193.1	AT2G18193	AT2G18193	GO:0005524,GO:0005488,GO:0043168,GO:0032559,GO:1901363,GO:0017076,GO:0097367,GO:0032555,GO:0097159,GO:0032553,GO:0030554,GO:0035639,GO:0003674,GO:0000166,GO:1901265,GO:0043167,GO:0036094,GO:0005886,GO:0016020,GO:0005623,GO:0005575,GO:0071944,GO:0044464,GO:0005783,GO:0005737,GO:0005622,GO:0044424,GO:0043226,GO:0044444,GO:0005623,GO:0043227,GO:0043231,GO:0005575,GO:0044464,GO:0043229,GO:0012505	'35.1'		223.224	195.128	215.184	229.095	348.199	491.086	1168.4	2005.12	1091.83	849.223	1709.1	1036.57
	Bv6_128340_soya	1115.9	2.75075	0.533502	5.15602	2.52256e-07	0.0049914	BVRB_6g128340	LOC104894970	CBL-interacting serine/threonine-protein kinase 11	CBL-interacting serine/threonine-protein kinase 11	NC_025817.2					AT2G30360	GO:0004672,GO:0016773,GO:0003824,GO:0016301,GO:0016740,GO:0003674,GO:0016772,GO:0005524,GO:0005488,GO:0043168,GO:0032559,GO:1901363,GO:0017076,GO:0097367,GO:0032555,GO:0097159,GO:0032553,GO:0030554,GO:0035639,GO:0003674,GO:0000166,GO:1901265,GO:0043167,GO:0036094,GO:0006468,GO:0044237,GO:0008152,GO:0019538,GO:0043170,GO:0008150,GO:0044260,GO:0006464,GO:0016310,GO:0044267,GO:0044238,GO:0006793,GO:…	'50.2.7'	CBL-interacting serine/threonine-protein kinase 11 OS=Arabidopsis thaliana (sp|o22932|cipkb_arath : 243.0) & Enzyme classification.EC_2 transferases.EC_2.7 transferase transferring phosphorus-containing group(50.2.7 : 148.3)	256.135	216.709	93.7245	253.308	408.176	124.766	1652.89	799.611	1356.6	4689.19	1383.35	2156.38
	Bv5_098010_pnpm	172.871	2.74646	0.346439	7.92769	2.23268e-15	4.41781e-11	BVRB_5g098010	LOC104892062	vacuolar-processing enzyme	vacuolar-processing enzyme	NC_025816.2		Bv5_098010_pnpm.t1	AT1G62710.1	AT1G62710	AT1G62710	GO:0006508,GO:0008152,GO:0043170,GO:0019538,GO:0008150,GO:0044238,GO:1901564,GO:0071704,GO:0006807,GO:0008233,GO:0003824,GO:0003674,GO:0016787	'19.4.1.3'	asparaginyl endopeptidase (Legumain)	47.2204	60.2469	33.473	27.9384	39.9846	31.917	281.059	454.636	209.572	260.402	310.232	317.772
	Bv7_169030_hqwu	158.084	2.73535	0.414199	6.60394	4.0037e-11	7.92213e-07	BVRB_7g169030	LOC104899669	RING-H2 finger protein ATL60	RING-H2 finger protein ATL60	NC_025818.2		Bv7_169030_hqwu.t1	AT1G72310.1	AT1G72310	AT1G53820	GO:0048577,GO:0022414,GO:0010228,GO:0008150,GO:0003006,GO:0048573,GO:0032501,GO:2000242,GO:0048580,GO:0048583,GO:0000003,GO:0044707,GO:0009628,GO:0009791,GO:0009648,GO:0048519,GO:0051239,GO:0048581,GO:0007275,GO:0061458,GO:0009416,GO:0048731,GO:0050793,GO:0051093,GO:0051241,GO:0044699,GO:2000028,GO:0009314,GO:0048572,GO:0032502,GO:0048587,GO:0048608,GO:2000241,GO:0050789,GO:0048856,GO:2000026,GO:…	'19.2.2.1.5.3.3'	RING-H2-class E3 ligase	50.0822	54.8517	35.3858	96.853	99.1285	101.554	285.074	296.237	351.781	283.722	76.8529	165.485
	Bv1_003950_hwof	29336.6	2.73458	0.323435	8.45478	2.79606e-17	5.53257e-13	BVRB_1g003950	LOC104886916	desiccation protectant protein Lea14 homolog	desiccation protectant protein Lea14 homolog	NC_025812.2		Bv1_003950_hwof.t1	AT2G46140.1	AT2G46140	AT2G46140	GO:0009269,GO:0008150,GO:0009628,GO:1901700,GO:0006950,GO:0001101,GO:0009415,GO:0010035,GO:0009414,GO:0042221,GO:0050896,GO:0005886,GO:0016020,GO:0005623,GO:0005575,GO:0071944,GO:0044464,GO:0050832,GO:0098542,GO:0009607,GO:0009605,GO:0008150,GO:0009620,GO:0051704,GO:0006950,GO:0006952,GO:0043207,GO:0050896,GO:0051707,GO:0005829,GO:0005737,GO:0005622,GO:0044424,GO:0044444,GO:0005623,GO:0005575,GO:…	'35.1'		7704.08	8678.25	6500.46	8284.65	4521.59	5637.7	50147.5	46194.7	55957.6	78824.2	47620.6	31968.1
	Bv7_168980_pdtj	20.1946	2.70899	0.526123	5.14898	2.61914e-07	0.00518249	BVRB_7g168980	LOC104900388	receptor-like protein 2	receptor-like protein 2	NC_025818.2					AT1G17250	GO:0005515,GO:0005488,GO:0003674,GO:0009620,GO:0009607,GO:0009605,GO:0008150,GO:0051704,GO:0043207,GO:0050896,GO:0051707,GO:0045087,GO:0008150,GO:0006950,GO:0002376,GO:0006955,GO:0006952,GO:0050896,GO:0007165,GO:0044700,GO:0044699,GO:0007154,GO:0008150,GO:0051716,GO:0023052,GO:0050789,GO:0050794,GO:0050896,GO:0009987,GO:0065007	'35.1'		7.1546	8.09287	3.82549	1.86256	4.99808	7.97924	45.5047	40.3613	38.3592	31.0928	24.6775	28.4269
	Bv9_225880_wsne	301.286	2.70817	0.48122	5.62772	1.8261e-08	0.000361331	BVRB_9g225880	LOC104883300	tyrosine/DOPA decarboxylase 1	tyrosine/DOPA decarboxylase 1						AT2G20340	GO:0003824,GO:0003674,GO:0016831,GO:0003824,GO:0016829,GO:0016830,GO:0003674,GO:0019752,GO:0044237,GO:0008152,GO:0008150,GO:0044281,GO:0044763,GO:0044710,GO:0043436,GO:0044699,GO:0006082,GO:0071704,GO:0009987,GO:0030170,GO:0005488,GO:0043168,GO:0070279,GO:1901363,GO:0097159,GO:0003674,GO:0019842,GO:0043167,GO:0048037,GO:0036094,GO:0006520,GO:0044237,GO:0008152,GO:0008150,GO:0044281,GO:0044763,GO:…	'9.3.1.1'	aromatic L-amino acid decarboxylase	150.247	89.9208	124.328	16.763	10.8292	20.3108	286.412	975.525	1113.35	164.209	360.997	302.543
	Bv8_185810_kdqu	3021.53	2.70362	0.277733	9.73463	2.14607e-22	4.24643e-18	BVRB_8g185810	LOC104900967	probable WRKY transcription factor 31	probable WRKY transcription factor 31	NC_025819.2	WRKY	Bv8_185810_kdqu.t1	AT4G04450.1	AT4G04450	AT4G04450	GO:0003700,GO:0003674,GO:0001071,GO:0006355,GO:0097659,GO:0044237,GO:0008152,GO:0043170,GO:0008150,GO:0018130,GO:0080090,GO:0032774,GO:0031323,GO:1903506,GO:0044260,GO:1901362,GO:2000112,GO:0050794,GO:0046483,GO:0006139,GO:0019438,GO:0009889,GO:0051171,GO:0034654,GO:0044238,GO:1901576,GO:0009058,GO:2001141,GO:0010468,GO:0031326,GO:1901360,GO:0016070,GO:0050789,GO:0090304,GO:0006351,GO:0019222,GO:…	'15.5.22'	transcription factor (WRKY)	897.187	740.048	520.266	1337.32	1143.73	1331.08	4783.35	4331.61	4926.81	7262.12	3471.07	5513.8
	Bv7_174400_uzyh	45.0957	2.70235	0.506868	5.33146	9.74252e-08	0.00192775	BVRB_7g174400											'35.2'	NA	8.58552	12.5889	16.2583	5.58767	5.83109	13.0569	92.3478	76.1534	79.5251	43.7243	118.452	69.0367
	Bv4_073330_aipp	357.041	2.69799	0.33618	8.02544	1.01164e-15	2.00174e-11	BVRB_4g073330	LOC104890050	ubiquitin-conjugating enzyme E2 20	ubiquitin-conjugating enzyme E2 20	NC_025815.2		Bv4_073330_aipp.t1	AT3G20060.1	AT3G20060	AT1G50490	GO:0006511,GO:0044237,GO:0008152,GO:0019538,GO:0043170,GO:0008150,GO:1901575,GO:0030163,GO:0044260,GO:0044267,GO:0044248,GO:0044238,GO:1901564,GO:0051603,GO:0044257,GO:0071704,GO:0006508,GO:0009987,GO:0043632,GO:0044265,GO:0019941,GO:0006807,GO:1901565,GO:0009057,GO:0009056,GO:0005737,GO:0005622,GO:0044424,GO:0005623,GO:0005575,GO:0044464,GO:0005634,GO:0005622,GO:0044424,GO:0043226,GO:0005623,GO:…	'13.3.4.1.2'	E2 ubiquitin conjugating protein (APC/C)	52.9441	84.5255	84.1607	162.042	99.9615	63.1085	516.612	552.874	378.914	751.086	874.29	663.971
	Bv6_152690_eupm	1274.6	2.68616	0.295714	9.08366	1.04986e-19	2.07737e-15	BVRB_6g152690	LOC104897790	NEP1-interacting protein 1	NEP1-interacting protein 1	NC_025817.2		Bv6_152690_eupm.t1	AT4G35840.1	AT4G35840	AT4G35840	GO:0009416,GO:0008150,GO:0009628,GO:0009314,GO:0050896,GO:0009535,GO:0009534,GO:0005737,GO:0005622,GO:0044424,GO:0044446,GO:0034357,GO:0043226,GO:0009579,GO:0044436,GO:0044444,GO:0016020,GO:0044434,GO:0005623,GO:0044422,GO:0043227,GO:0009507,GO:0005575,GO:0043231,GO:0031976,GO:0042651,GO:0044464,GO:0055035,GO:0009536,GO:0043229,GO:0044435,GO:0031984,GO:0010200,GO:0008150,GO:0010243,GO:1901698,GO:…	'35.1'		384.918	340.8	369.16	389.274	401.512	354.714	2965.84	1570.28	2510.19	2844.02	1403.09	1761.45
	Bv6_137310_mhgx	90.9002	2.68498	0.369703	7.26253	3.7991e-13	7.51727e-09	BVRB_6g137310	LOC104895851	berberine bridge enzyme-like 7	berberine bridge enzyme-like 7|reticuline oxidase-like protein	NC_025817.2					AT1G26420	GO:0003824,GO:0003674,GO:0050660,GO:0005488,GO:0043168,GO:1901363,GO:0097159,GO:0003674,GO:0000166,GO:1901265,GO:0043167,GO:0048037,GO:0050662,GO:0036094,GO:0055114,GO:0008152,GO:0008150,GO:0044710,GO:0044699,GO:0016491,GO:0003824,GO:0003674,GO:0016614,GO:0003824,GO:0003674,GO:0016491	'50.1.1'	Berberine bridge enzyme-like 7 OS=Arabidopsis thaliana (sp|q9fzc8|fox5_arath : 482.0) & Enzyme classification.EC_1 oxidoreductases.EC_1.1 oxidoreductase acting on CH-OH group of donor(50.1.1 : 450.3)	31.4803	31.4723	21.0402	26.0758	13.3282	16.6839	182.019	227.699	127.24	178.784	121.272	113.708
	Bv4_093250_hxwn	46.9834	2.68435	0.517744	5.18471	2.16351e-07	0.00428093	BVRB_4g093250	LOC104907243	hypothetical protein	uncharacterized protein LOC104907243			Bv4_093250_hxwn.t1	AT4G10265.1	AT4G10265	AT4G10270		'35.2'	NA	18.602	16.1857	13.3892	9.31278	13.3282	32.6423	73.6106	113.469	119.755	30.1212	72.6225	50.7623
	Bv1_008690_mmma	168.085	2.67395	0.49709	5.3792	7.48178e-08	0.00148042	BVRB_1g008690	LOC104891980	protein EXORDIUM-like 2	protein EXORDIUM-like 2	NC_025812.2					AT5G64260		'35.1'		35.773	51.2548	102.332	22.3507	51.6468	39.1708	302.473	265.775	646.492	242.913	117.747	139.089
	Bv_007140_akrk	76.1233	2.66689	0.427037	6.24511	4.23506e-10	8.37992e-06	BVRB_007140									AT5G48570	GO:0005515,GO:0005488,GO:0003674	'35.2'	NA	21.4638	17.0849	21.9966	14.9005	29.1554	29.0154	190.049	87.5764	107.593	155.464	90.9544	148.226
	Bv8_187310_qhna	167.951	2.66515	0.395517	6.73839	1.60153e-11	3.16894e-07	BVRB_8g187310											'35.2'	NA	55.8059	65.6422	32.5167	76.3648	69.9731	47.1501	305.149	456.921	212.379	209.877	169.922	313.711
	Bv9_206010_ndzq	480.705	2.65887	0.541783	4.90762	9.21864e-07	0.0182409	BVRB_9g206010	LOC104902957	glutathione S-transferase	glutathione S-transferase	NC_025820.2					AT2G47730	GO:0005515,GO:0005488,GO:0003674,GO:0005739,GO:0005737,GO:0005622,GO:0044424,GO:0043226,GO:0044444,GO:0005623,GO:0043227,GO:0005575,GO:0043231,GO:0044464,GO:0043229,GO:0005618,GO:0030312,GO:0005623,GO:0005575,GO:0071944,GO:0044464,GO:0016020,GO:0005575,GO:0005737,GO:0005622,GO:0044424,GO:0005623,GO:0005575,GO:0044464,GO:0004602,GO:0003824,GO:0016209,GO:0016684,GO:0003674,GO:0016491,GO:0004601,GO:…	'18.8.1.5'	class phi glutathione S-transferase	52.9441	169.051	174.06	65.1895	229.078	117.512	531.335	834.641	1143.29	522.748	633.155	1295.45
	Bv2_046580_crwt	752.9	2.6554	0.501542	5.29447	1.1936e-07	0.00236177	BVRB_2g046580											'35.2'	NA	223.224	162.757	107.114	640.72	450.66	252.434	1351.76	652.635	1097.45	2347.51	590.146	1158.4
	Bv1_001780_yemc	16162.6	2.65009	0.328263	8.07308	6.85483e-16	1.35636e-11	BVRB_1g001780	LOC104899542	hypothetical protein isoform A	uncharacterized protein LOC104899542	NC_025812.2		Bv1_001780_yemc.t2	AT1G22930.1	AT1G22930	AT1G22930	GO:0009506,GO:0030054,GO:0005911,GO:0055044,GO:0005575	'35.2'	NA	5172.78	5133.58	4353.41	4978.61	4879.79	5200.29	44557.2	21495.1	25969.1	28018.5	13516.2	30676.7
	Bv7_166820_ehax	1492.41	2.6447	0.251597	10.5117	7.63422e-26	1.51058e-21	BVRB_7g166820											'35.2'	NA	399.227	277.855	355.77	722.672	508.138	604.246	1758.62	2033.3	2654.27	3135.52	3327.24	2132.02
	Bv2_029700_pfgu	2743.79	2.6405	0.456724	5.78139	7.40879e-09	0.000146598	BVRB_2g029700	LOC104908167	probable sodium-coupled neutral amino acid transporter 6	probable sodium-coupled neutral amino acid transporter 6	NC_025813.2		Bv2_029700_pfgu.t1	AT3G56200.1	AT3G56200	AT3G56200	GO:0005774,GO:0005737,GO:0005622,GO:0044437,GO:0044424,GO:0098588,GO:0044446,GO:0043226,GO:0044444,GO:0016020,GO:0031090,GO:0005623,GO:0044422,GO:0043227,GO:0043231,GO:0005575,GO:0005773,GO:0044464,GO:0098805,GO:0043229	'24.2.3.4.7'	solute transporter (AAAP)	1097.52	479.278	372.985	966.667	936.306	2166	2639.27	3377.4	6126.24	5254.69	4647.13	4862.01
	Bv6_129950_tuza	135.975	2.63975	0.422761	6.24406	4.26347e-10	8.43613e-06	BVRB_6g129950											'35.2'	NA	35.773	51.2548	25.822	46.5639	19.1593	58.7562	291.766	208.66	205.83	305.098	184.024	198.988
	Bv5_108580_jypk	314.401	2.63928	0.433465	6.0888	1.13759e-09	2.25096e-05	BVRB_5g108580	LOC104893158	syntaxin-121	syntaxin-121	NC_025816.2					AT3G11820	GO:0016020,GO:0005575,GO:0005484,GO:0005488,GO:0003674,GO:0005515,GO:0006886,GO:0015031,GO:0042886,GO:0008104,GO:0008150,GO:0006810,GO:0046907,GO:0034613,GO:0071702,GO:0045184,GO:0051179,GO:0051234,GO:0051649,GO:0033036,GO:0015833,GO:0051641,GO:0070727,GO:0071705,GO:0016192,GO:0008150,GO:0006810,GO:0051179,GO:0051234,GO:0031348,GO:0031347,GO:0008150,GO:0048583,GO:0080134,GO:0048519,GO:0006950,GO:…	'22.7.1.1'	SYP1-group Qa-type SNARE component	117.335	133.982	65.0333	128.516	109.958	64.5593	453.709	523.174	991.724	478.052	223.508	483.257
	Bv5_119810_ykdx	26.9993	2.63314	0.524139	5.02374	5.06758e-07	0.0100272	BVRB_5g119810											'35.2'	NA	10.0164	8.99208	4.78186	14.9005	12.4952	23.9377	38.8129	58.6381	46.7795	26.2346	47.9449	30.4574
	Bv_001040_ftrj	773.831	2.6319	0.347046	7.58373	3.35768e-14	6.64384e-10	BVRB_001040	LOC104883439	hypothetical protein	galactan beta-1,4-galactosyltransferase GALS1			Bv_001040_ftrj.t1	AT2G33570.1	AT2G33570	AT2G33570	GO:0042546,GO:0044085,GO:0008150,GO:0071554,GO:0009987,GO:0071840,GO:0005773,GO:0005737,GO:0005622,GO:0044424,GO:0043226,GO:0044444,GO:0005623,GO:0043227,GO:0005575,GO:0043231,GO:0044464,GO:0043229,GO:0005794,GO:0005737,GO:0005622,GO:0044424,GO:0043226,GO:0044444,GO:0005623,GO:0043227,GO:0043231,GO:0005575,GO:0044464,GO:0043229,GO:0012505,GO:0045489,GO:0008152,GO:0045488,GO:0043170,GO:0008150,GO:…	'21.3.2.1.3'	beta-1,4-galactosyltransferase	190.312	292.242	281.173	94.9904	80.8022	163.212	915.448	1881.75	1943.22	1026.06	1346.69	1070.07
	Bv2_028230_aukd	1102.62	2.62912	0.210675	12.4795	9.65964e-36	1.91135e-31	BVRB_2g028230	LOC104907063	uncharacterized protein At1g04910	uncharacterized protein At1g04910	NC_025813.2					AT5G15740		'21.3.2.1.1'	rhamnosyltransferase	274.737	309.327	413.153	311.047	274.061	239.377	2134.71	1789.61	2260.38	2021.03	1747.17	1456.88
	Bv6_142770_swmw	3005.27	2.62867	0.214875	12.2335	2.05897e-34	4.07409e-30	BVRB_6g142770	LOC104896614	hypothetical protein	uncharacterized protein LOC104896614	NC_025817.2		Bv6_142770_swmw.t1	AT1G71110.1	AT1G71110	AT1G71110	GO:0005886,GO:0016020,GO:0005623,GO:0005575,GO:0071944,GO:0044464,GO:0009506,GO:0030054,GO:0005911,GO:0055044,GO:0005575	'35.2'	NA	922.944	921.688	867.43	614.644	476.483	732.639	4964.03	5917.88	5887.66	6040.75	4938.33	3778.75
	Bv1_009160_wiwh	298.445	2.6245	0.280834	9.34538	9.15584e-21	1.81167e-16	BVRB_1g009160	LOC104892358	synaptonemal complex protein 1-like	synaptonemal complex protein 1-like	NC_025812.2		Bv1_009160_wiwh.t1	AT1G22260.1	AT1G22260	AT1G22260	GO:0000795,GO:0043228,GO:0044454,GO:0005622,GO:0043233,GO:0031981,GO:0044424,GO:0031974,GO:0070013,GO:0043232,GO:0044446,GO:0099086,GO:0043226,GO:0044428,GO:0005623,GO:0044422,GO:0000793,GO:0043227,GO:0043231,GO:0005575,GO:0044427,GO:0044464,GO:0005694,GO:0043229,GO:0005634,GO:0000228,GO:0000794,GO:0007129,GO:0022414,GO:0044702,GO:0008150,GO:0007059,GO:0044763,GO:0070192,GO:0000003,GO:0045143,GO:…	'13.3.6.5.1.3'	transverse filament protein of synaptonemal complex (ZYP1/ZIP1)	54.375	76.4326	99.4627	96.853	79.1362	101.554	479.138	396.759	557.611	704.447	469.578	465.998
	Bv5_119620_igxq	1156.64	2.61868	0.505346	5.18196	2.19571e-07	0.00434466	BVRB_5g119620	LOC104894528	vicilin-like antimicrobial peptides 2-3	vicilin-like antimicrobial peptides 2-3	NC_025816.2					AT3G22640	GO:0045735,GO:0003674,GO:0009735,GO:0009719,GO:0008150,GO:0010033,GO:0042221,GO:0050896,GO:0009725,GO:0009615,GO:0009607,GO:0009605,GO:0008150,GO:0051704,GO:0043207,GO:0050896,GO:0051707,GO:0009505,GO:0030312,GO:0005623,GO:0005575,GO:0005618,GO:0071944,GO:0044464,GO:0019863,GO:0019865,GO:0005488,GO:0032403,GO:0003674,GO:0005515,GO:0044877	'35.1'		161.694	119.595	139.63	152.73	148.276	153.056	1674.31	353.352	557.611	4586.19	1706.28	4126.98
	Bv4_088640_yjkq	9464.53	2.61675	0.449208	5.82525	5.70273e-09	0.00011284	BVRB_4g088640	LOC104891705	GDP-L-galactose phosphorylase 1	GDP-L-galactose phosphorylase 1	NC_025815.2		Bv4_088640_yjkq.t1	AT4G26850.1	AT4G26850	AT4G26850	GO:0080048,GO:0003824,GO:0016758,GO:0016740,GO:0003674,GO:0004645,GO:0016757,GO:0010474,GO:0003824,GO:0016740,GO:0070568,GO:0003674,GO:0016779,GO:0016772,GO:0019853,GO:0044237,GO:0008152,GO:0008150,GO:0044281,GO:0044763,GO:0005975,GO:0044710,GO:0043436,GO:0046364,GO:0006767,GO:0019852,GO:0044711,GO:0044238,GO:1901576,GO:0044283,GO:0009110,GO:0016053,GO:0044699,GO:0009058,GO:0042364,GO:0044723,GO:…	'10.3.1.5'	GDP-L-galactose phosphorylase (VTC2/5)	1860.2	2548.35	3093.86	4099.49	2072.54	3916.36	13199	19331.5	13491.2	30951.9	9650.33	9359.56
	Bv8_180980_ezxd	3212.83	2.61609	0.21726	12.0413	2.15598e-33	4.26603e-29	BVRB_8g180980	LOC104900496	CBL-interacting serine/threonine-protein kinase 12	CBL-interacting serine/threonine-protein kinase 12	NC_025819.2		Bv8_180980_ezxd.t1	AT4G18700.1	AT4G18700	AT4G18700	GO:0007165,GO:0044700,GO:0044699,GO:0007154,GO:0008150,GO:0051716,GO:0023052,GO:0050789,GO:0050794,GO:0050896,GO:0009987,GO:0065007,GO:0004672,GO:0016773,GO:0003824,GO:0016301,GO:0016740,GO:0003674,GO:0016772,GO:0005524,GO:0005488,GO:0043168,GO:0032559,GO:1901363,GO:0017076,GO:0097367,GO:0032555,GO:0097159,GO:0032553,GO:0030554,GO:0035639,GO:0003674,GO:0000166,GO:1901265,GO:0043167,GO:0036094,GO:…	'18.4.5.3'	SNF1-related protein kinase (SnRK3)	905.773	911.796	1006.1	759.923	655.581	1084.45	4629.44	6586.51	6095.36	5702.62	4705.65	5510.76
	Bv5_111740_owsj	5203.09	2.6106	0.237713	10.9822	4.65674e-28	9.2143e-24	BVRB_5g111740	LOC104893668	oxysterol-binding protein-related protein 3B	oxysterol-binding protein-related protein 3B	NC_025816.2					AT3G09300		'5.8.1.1'	lipid transfer protein (ORP3a)	1456.68	1838.88	1235.63	2100.96	1958.41	1602.38	10387.1	7571.17	9722.64	9939.01	6079.84	8544.31
	Bv1_008230_xjsc	789.708	2.60862	0.348601	7.48312	7.25794e-14	1.43613e-09	BVRB_1g008230	LOC104891562	protein DETOXIFICATION 27	protein DETOXIFICATION 27	NC_025812.2					AT5G65380	GO:0006855,GO:0008150,GO:0044765,GO:0006810,GO:0042493,GO:1902578,GO:0055085,GO:0015893,GO:0051179,GO:0044699,GO:0051234,GO:0042221,GO:0050896,GO:0015238,GO:0090484,GO:0005215,GO:0003674,GO:0022857,GO:0015297,GO:0005215,GO:0015291,GO:0003674,GO:0022804,GO:0022857,GO:0016020,GO:0005575,GO:0055085,GO:0008150,GO:0006810,GO:0051179,GO:0051234	'24.2.4.1.1'	metabolite transporter (DTX)	191.743	170.849	194.144	646.307	349.865	405.491	1219.26	1063.1	1112.42	2186.21	853.843	1083.27
	Bv1_010700_fraj	4264.37	2.60704	0.299499	8.70465	3.18563e-18	6.30342e-14	BVRB_1g010700	LOC104895111	bidirectional sugar transporter SWEET1	bidirectional sugar transporter SWEET1	NC_025812.2		Bv1_010700_fraj.t1	AT1G21460.1	AT1G21460	AT1G21460	GO:0016021,GO:0031224,GO:0016020,GO:0005575,GO:0044425,GO:0051119,GO:1901476,GO:0022891,GO:0015144,GO:0005215,GO:0003674,GO:0022892,GO:0022857,GO:0005886,GO:0016020,GO:0005623,GO:0005575,GO:0071944,GO:0044464,GO:0005783,GO:0005737,GO:0005622,GO:0044424,GO:0043226,GO:0044444,GO:0005623,GO:0043227,GO:0043231,GO:0005575,GO:0044464,GO:0043229,GO:0012505,GO:0005515,GO:0005488,GO:0003674,GO:0051260,GO:…	'24.2.6.1'	sugar efflux transporter (SWEET)	1592.61	1034.99	1222.24	1316.83	1374.47	759.479	8569.61	9858.06	5015.69	7026.98	6814.53	6586.92
	Bv4_073280_aaao	1926.83	2.60398	0.237487	10.9647	5.6466e-28	1.11729e-23	BVRB_4g073280	LOC104890044	lysine histidine transporter 2	lysine histidine transporter 2	NC_025815.2		Bv4_073280_aaao.t1	AT5G40780.1	AT5G40780	AT5G40780	GO:0043090,GO:0008150,GO:0044765,GO:0046942,GO:0006810,GO:1902578,GO:0006865,GO:0071702,GO:0015849,GO:0006811,GO:0051179,GO:0044699,GO:0051234,GO:0006820,GO:0015711,GO:0071705,GO:0015804,GO:0008150,GO:0044765,GO:0046942,GO:0006810,GO:1902578,GO:0006865,GO:0071702,GO:0015849,GO:0006811,GO:0051179,GO:0044699,GO:0051234,GO:0006820,GO:0015711,GO:0071705,GO:0098712,GO:0043090,GO:0008150,GO:0044765,GO:…	'24.2.3.4.2'	amino acid transporter (LHT)	576.661	602.469	466.71	428.388	516.468	541.863	2949.78	2475.75	4577.84	3596.08	3152.38	3237.62
	Bv2_042000_wzgc	210.643	2.60022	0.548216	4.74306	2.10514e-06	0.0416544	BVRB_2g042000	LOC104887581	geraniol 8-hydroxylase-like	geraniol 8-hydroxylase-like	NC_025813.2					AT4G12320	GO:0005506,GO:0005488,GO:0046914,GO:0003674,GO:0043169,GO:0043167,GO:0046872,GO:0016705,GO:0003824,GO:0003674,GO:0016491,GO:0020037,GO:0005488,GO:1901363,GO:0097159,GO:0046906,GO:0003674,GO:0055114,GO:0008152,GO:0008150,GO:0044710,GO:0044699	'50.1.13'	Enzyme classification.EC_1 oxidoreductases.EC_1.14 oxidoreductase acting on paired donor with incorporation or reduction of molecular oxygen(50.1.13 : 174.2) & Flavonoid 3'-monooxygenase OS=Arabidopsis thaliana (sp|q9sd85|f3ph_arath : 127.0)	21.4638	105.207	71.7279	188.118	91.6314	93.5747	214.14	458.444	538.899	328.418	274.978	141.119
	Bv_007580_turd	3448.21	2.59717	0.31952	8.12837	4.35117e-16	8.60966e-12	BVRB_007580	LOC104884312	low temperature-induced protein lt101.2	low temperature-induced protein lt101.2			Bv_007580_turd.t1	AT2G38905.1	AT2G38905	AT2G38905	GO:0016021,GO:0031224,GO:0016020,GO:0005575,GO:0044425	'35.2'	NA	1066.04	1246.3	854.997	1735.9	1496.92	970.566	6931.44	5920.93	6314.29	7523.49	3863.8	3453.87
	Bv4_088290_sfgs	675.071	2.59564	0.312088	8.31701	9.02131e-17	1.78505e-12	BVRB_4g088290						Bv4_088290_sfgs.t1	AT3G20340.1	AT3G20340			'35.2'	NA	216.069	211.314	231.442	281.246	378.188	195.854	1185.8	1087.47	1709.32	1149.46	595.786	858.898
	Bv8_201650_cccn	150.443	2.58941	0.447985	5.78013	7.46427e-09	0.000147696	BVRB_8g201650											'35.2'	NA	20.0329	68.3398	21.9966	74.5023	78.3032	78.3416	182.019	177.437	314.358	340.078	223.508	226.4
	Bv8_190960_nnjy	10752	2.57868	0.424519	6.07436	1.24484e-09	2.46316e-05	BVRB_8g190960	LOC104901675	sucrose synthase	sucrose synthase	NC_025819.2					AT3G43190	GO:0005985,GO:0044699,GO:0005984,GO:0044237,GO:0008152,GO:0044262,GO:0008150,GO:0044763,GO:0005975,GO:0044723,GO:0044710,GO:0071704,GO:0009311,GO:0009987,GO:0044238,GO:0016157,GO:0008194,GO:0003824,GO:0016758,GO:0016740,GO:0003674,GO:0046527,GO:0016757,GO:0035251,GO:0010267,GO:0010608,GO:0044237,GO:0008152,GO:0043170,GO:0008150,GO:0006396,GO:0051716,GO:0014070,GO:0044763,GO:0031047,GO:0044260,GO:…	'3.1.4.2'	sucrose synthase	2555.62	2428.76	2936.06	4173.99	2637.32	3971.49	21116.9	14495.8	11705.2	38797	12221.7	11984
	Bv7_170450_tuci	254.566	2.57469	0.54594	4.71606	2.4046e-06	0.0475797	BVRB_7g170450									AT3G42170	GO:0003677,GO:0005488,GO:1901363,GO:0097159,GO:0003674,GO:0003676,GO:0003676,GO:0005488,GO:1901363,GO:0097159,GO:0003674,GO:0046983,GO:0005488,GO:0003674,GO:0005515	'35.1'		74.4079	103.409	65.0333	61.4644	41.6506	29.0154	405.527	457.682	584.743	99.1084	711.418	421.327
	Bv3_070720_qekf	171.531	2.5707	0.449477	5.71932	1.06953e-08	0.000211628	BVRB_3g070720									AT2G45290	GO:0003824,GO:0003674,GO:0008152,GO:0008150,GO:0004802,GO:0003824,GO:0016744,GO:0016740,GO:0003674	'35.2'	NA	57.2368	61.1461	19.1274	42.8388	50.8138	89.9478	293.104	352.59	167.47	261.374	349.011	313.711
	Bv7_162750_pjxa	38.6342	2.56354	0.481845	5.32027	1.03614e-07	0.00205022	BVRB_7g162750										GO:0005515,GO:0005488,GO:0003674	'35.2'	NA	15.7401	13.4881	12.4328	3.72511	8.33013	19.5854	60.2268	76.915	106.657	51.4975	40.1891	54.8233
	Bv5_123180_zish	2681.35	2.56162	0.479841	5.33847	9.37323e-08	0.00185468	BVRB_5g123180	LOC104907848	probable aspartyl protease At4g16563	probable aspartyl protease At4g16563			Bv5_123180_zish.t1	AT4G16563.1	AT4G16563	AT4G16563	GO:0004190,GO:0008233,GO:0003824,GO:0070011,GO:0070001,GO:0003674,GO:0004175,GO:0016787,GO:0006508,GO:0008152,GO:0043170,GO:0019538,GO:0008150,GO:0044238,GO:1901564,GO:0071704,GO:0006807,GO:0009505,GO:0030312,GO:0005623,GO:0005575,GO:0005618,GO:0071944,GO:0044464	'19.4.3.1'	pepsin-type protease	741.217	955.858	537.481	2305.85	1752.66	661.552	2649.98	3512.96	7029.08	2729.37	5800.63	3499.55
	Bv_003400_wmar	293.563	2.54987	0.445412	5.72474	1.0359e-08	0.000204974	BVRB_003400									AT3G19184	GO:0003677,GO:0005488,GO:1901363,GO:0097159,GO:0003674,GO:0003676	'15.5.5.2'	transcription factor (REM)	137.368	98.9128	71.7279	54.0142	65.808	103.73	740.121	776.765	280.677	548.011	251.711	393.916
	Bv2_047220_zjpj	3396.27	2.54565	0.228906	11.1209	9.92136e-29	1.96314e-24	BVRB_2g047220	LOC104906295	aldose 1-epimerase	aldose 1-epimerase			Bv2_047220_zjpj.t1	AT3G47800.1	AT3G47800	AT3G47800	GO:0030246,GO:0005488,GO:0003674,GO:0005975,GO:0008152,GO:0008150,GO:0044238,GO:0071704,GO:0016853,GO:0003824,GO:0003674,GO:0019318,GO:0008152,GO:0008150,GO:0044281,GO:0005975,GO:0044710,GO:0044238,GO:0044699,GO:0044723,GO:0071704,GO:0005996,GO:0003824,GO:0003674	'35.2'	NA	931.529	715.769	992.714	1428.58	1491.93	1467.45	4558.5	4349.88	6499.54	7518.63	4762.06	6038.68
	Bv9_208200_roux	7672.5	2.54518	0.36994	6.87997	5.9865e-12	1.18455e-07	BVRB_9g208200	LOC104903261	isovaleryl-CoA dehydrogenase, mitochondrial	isovaleryl-CoA dehydrogenase, mitochondrial	NC_025820.2		Bv9_208200_roux.t1	AT3G45300.1	AT3G45300	AT3G45300	GO:0003995,GO:0003824,GO:0003674,GO:0016491,GO:0016627,GO:0016627,GO:0003824,GO:0003674,GO:0016491,GO:0050660,GO:0005488,GO:0043168,GO:1901363,GO:0097159,GO:0003674,GO:0000166,GO:1901265,GO:0043167,GO:0048037,GO:0050662,GO:0036094,GO:0055114,GO:0008152,GO:0008150,GO:0044710,GO:0044699,GO:0008152,GO:0008150,GO:0006552,GO:0044237,GO:0008152,GO:0008150,GO:0044281,GO:0044763,GO:0046395,GO:1901575,GO:…	'4.2.7.3'	isovaleryl-CoA-dehydrogenase	2385.34	1516.06	1470.9	4146.05	3190.44	2623.72	15447.5	6589.56	9312.85	21651.3	10277.1	13459.1
	Bv9_220300_mzaj	6522.35	2.53989	0.436041	5.82488	5.71549e-09	0.000113092	BVRB_9g220300	LOC104904628	pleiotropic drug resistance protein 1	pleiotropic drug resistance protein 1	NC_025820.2		Bv9_220300_mzaj.t1	AT1G15520.1	AT1G15520	AT1G15520	GO:0005524,GO:0005488,GO:0043168,GO:0032559,GO:1901363,GO:0017076,GO:0097367,GO:0032555,GO:0097159,GO:0032553,GO:0030554,GO:0035639,GO:0003674,GO:0000166,GO:1901265,GO:0043167,GO:0036094,GO:0016887,GO:0003824,GO:0017111,GO:0016462,GO:0016818,GO:0003674,GO:0016817,GO:0016787,GO:0016020,GO:0005575,GO:0009723,GO:0009719,GO:0008150,GO:0010033,GO:0042221,GO:0050896,GO:0009725,GO:0005886,GO:0016020,GO:…	'24.1.3.2.2'	subfamily ABCG transporter	2102.02	3608.52	1532.11	1666.99	1172.05	738.442	8158.73	13179.9	20783.2	10400.5	5269.71	9656.01
	Bv3_052290_rcph	1664.68	2.53373	0.313854	8.07295	6.86222e-16	1.35783e-11	BVRB_3g052290	LOC104888273	probable protein phosphatase 2C 8	probable protein phosphatase 2C 8	NC_025814.2					AT3G11410	GO:0003824,GO:0003674,GO:0004722,GO:0003824,GO:0016788,GO:0016791,GO:0003674,GO:0042578,GO:0016787,GO:0004721,GO:0006470,GO:0044237,GO:0008152,GO:0019538,GO:0043170,GO:0008150,GO:0044260,GO:0006464,GO:0044267,GO:0044238,GO:0006793,GO:0043412,GO:1901564,GO:0006796,GO:0036211,GO:0071704,GO:0009987,GO:0006807,GO:0016311,GO:0043169,GO:0005488,GO:0003674,GO:0043167	'18.4.24.2.1'	clade A phosphatase	473.635	576.392	234.311	1264.68	798.859	863.209	2494.73	2278.51	2661.75	3049.04	3051.55	2229.48
	Bv9_214860_sown	7012.67	2.53141	0.167256	15.135	9.52473e-52	1.88466e-47	BVRB_9g214860	LOC104904006	hypothetical protein	protein LNK1	NC_025820.2		Bv9_214860_sown.t1	AT5G64170.2	AT5G64170	AT5G64170		'27.1.6.1'	LNK circadian clock transcriptional co-activator	2120.62	1891.93	1911.79	2806.87	2399.91	2772.42	13411.8	9806.28	11026.9	12204.9	10229.9	13568.8
	Bv3_066350_xfje	763.909	2.52294	0.237556	10.6204	2.39532e-26	4.73962e-22	BVRB_3g066350	LOC104906431	heat stress transcription factor B-2a	heat stress transcription factor B-2a		HSF	Bv3_066350_xfje.t1	AT5G62020.1	AT5G62020	AT5G62020	GO:0003700,GO:0003674,GO:0001071,GO:0005634,GO:0005622,GO:0044424,GO:0043226,GO:0005623,GO:0043227,GO:0005575,GO:0043231,GO:0044464,GO:0043229,GO:0006355,GO:0097659,GO:0044237,GO:0008152,GO:0043170,GO:0008150,GO:0018130,GO:0080090,GO:0032774,GO:0031323,GO:1903506,GO:0044260,GO:1901362,GO:2000112,GO:0050794,GO:0046483,GO:0006139,GO:0019438,GO:0009889,GO:0051171,GO:0034654,GO:0044238,GO:1901576,GO:…	'15.5.13'	transcription factor (HSF)	194.605	180.741	153.976	940.591	1103.74	795.023	868.605	1315.17	849.515	770.519	1025.88	968.545
	Bv1_001490_cedf	1097.05	2.51778	0.261137	9.64161	5.33447e-22	1.05553e-17	BVRB_1g001490	LOC104897396	protein LYK5	protein LYK5	NC_025812.2					AT3G57120	GO:0004672,GO:0016773,GO:0003824,GO:0016301,GO:0016740,GO:0003674,GO:0016772,GO:0005524,GO:0005488,GO:0043168,GO:0032559,GO:1901363,GO:0017076,GO:0097367,GO:0032555,GO:0097159,GO:0032553,GO:0030554,GO:0035639,GO:0003674,GO:0000166,GO:1901265,GO:0043167,GO:0036094,GO:0006468,GO:0044237,GO:0008152,GO:0019538,GO:0043170,GO:0008150,GO:0044260,GO:0006464,GO:0016310,GO:0044267,GO:0044238,GO:0006793,GO:…	'18.4.1.21'	protein kinase (LysM)	273.306	342.598	346.207	474.952	287.389	351.087	1887.11	1687.56	1944.15	2532.12	1600.51	1437.59
	Bv7_158760_rhtf	210.527	2.51598	0.473481	5.3138	1.07361e-07	0.00212436	BVRB_7g158760	LOC104898294	cytochrome P450 CYP72A219-like	cytochrome P450 CYP72A219-like	NC_025818.2					AT3G14690	GO:0005506,GO:0005488,GO:0046914,GO:0003674,GO:0043169,GO:0043167,GO:0046872,GO:0016705,GO:0003824,GO:0003674,GO:0016491,GO:0020037,GO:0005488,GO:1901363,GO:0097159,GO:0046906,GO:0003674,GO:0055114,GO:0008152,GO:0008150,GO:0044710,GO:0044699,GO:0009416,GO:0008150,GO:0009628,GO:0009314,GO:0050896,GO:0007623,GO:0008150,GO:0048511,GO:0016131,GO:0065008,GO:0008152,GO:0008150,GO:0008202,GO:0044710,GO:…	'50.1.13'	Cytochrome P450 CYP72A219 OS=Panax ginseng (sp|h2dh21|c7a29_pangi : 620.0) & Enzyme classification.EC_1 oxidoreductases.EC_1.14 oxidoreductase acting on paired donor with incorporation or reduction of molecular oxygen(50.1.13 : 138.8)	90.148	44.9604	54.5132	14.9005	10.8292	23.9377	404.189	265.775	407.917	506.23	541.496	161.424
	Bv5_109050_pakw	4015.45	2.51423	0.381078	6.59766	4.17687e-11	8.26478e-07	BVRB_5g109050	LOC104893198	ABC transporter G family member 22	ABC transporter G family member 22	NC_025816.2		Bv5_109050_pakw.t1	AT5G06530.1	AT5G06530	AT5G06530	GO:0005524,GO:0005488,GO:0043168,GO:0032559,GO:1901363,GO:0017076,GO:0097367,GO:0032555,GO:0097159,GO:0032553,GO:0030554,GO:0035639,GO:0003674,GO:0000166,GO:1901265,GO:0043167,GO:0036094,GO:0016887,GO:0003824,GO:0017111,GO:0016462,GO:0016818,GO:0003674,GO:0016817,GO:0016787,GO:0016020,GO:0005575,GO:0009414,GO:0008150,GO:0009628,GO:1901700,GO:0006950,GO:0001101,GO:0009415,GO:0010035,GO:0042221,GO:…	'24.1.3.2.2'	subfamily ABCG transporter	973.026	1241.81	1280.58	1039.31	901.32	1341.96	7043.86	5328.45	7601.66	2866.37	8605.41	9961.6
	Bv1_006260_ohkz	292.061	2.51339	0.26196	9.59456	8.42761e-22	1.66757e-17	BVRB_1g006260	LOC104890611	receptor-like protein 2	receptor-like protein 2	NC_025812.2					AT5G66330	GO:0005515,GO:0005488,GO:0003674,GO:0007165,GO:0044700,GO:0044699,GO:0007154,GO:0008150,GO:0051716,GO:0023052,GO:0050789,GO:0050794,GO:0050896,GO:0009987,GO:0065007	'35.1'		55.8059	104.308	86.0735	59.6018	40.8176	73.9893	479.138	512.512	430.371	524.691	557.712	579.706
	Bv1_005300_xhke	322.287	2.51165	0.289564	8.6739	4.17572e-18	8.26249e-14	BVRB_1g005300	LOC104888093	MADS-box transcription factor 27-like	MADS-box transcription factor 23-like|MADS-box transcription factor 27-like|floral homeotic protein AGAMOUS-like	NC_025812.2					AT3G57230	GO:0003700,GO:0003674,GO:0001071,GO:0005634,GO:0005622,GO:0044424,GO:0043226,GO:0005623,GO:0043227,GO:0005575,GO:0043231,GO:0044464,GO:0043229,GO:0006355,GO:0097659,GO:0044237,GO:0008152,GO:0043170,GO:0008150,GO:0018130,GO:0080090,GO:0032774,GO:0031323,GO:1903506,GO:0044260,GO:1901362,GO:2000112,GO:0050794,GO:0046483,GO:0006139,GO:0019438,GO:0009889,GO:0051171,GO:0034654,GO:0044238,GO:1901576,GO:…	'35.1'		74.4079	65.6422	93.7245	70.7772	77.4702	62.3832	350.654	389.144	593.163	593.678	597.902	898.493
	Bv2_046480_yeyr	2304.73	2.49976	0.284758	8.77855	1.65601e-18	3.27676e-14	BVRB_2g046480	LOC104906177	ureide permease 2	ureide permease 2						AT2G03530	GO:0016021,GO:0031224,GO:0016020,GO:0005575,GO:0044425,GO:0071705,GO:0008150,GO:0006810,GO:0051179,GO:0051234,GO:0005886,GO:0016020,GO:0005623,GO:0005575,GO:0071944,GO:0044464,GO:0015505,GO:0015294,GO:0015391,GO:0022891,GO:0015291,GO:0015075,GO:0015293,GO:0003674,GO:0022892,GO:0015205,GO:0005350,GO:0005215,GO:0022804,GO:0015210,GO:0008324,GO:0022857,GO:0015857,GO:0008150,GO:0044765,GO:0015851,GO:…	'24.2.1.2'	nucleobase cation transporter (UPS)	645.345	806.589	466.71	1517.98	1322.82	1270.88	5285.24	2935.71	2635.55	3792.35	3550.04	3427.47
	Bv8_190370_xsxe	1012.34	2.49893	0.227713	10.9741	5.0936e-28	1.00787e-23	BVRB_8g190370	LOC104901609	PXMP2/4 family protein 4	PXMP2/4 family protein 4	NC_025819.2		Bv8_190370_xsxe.t1	AT4G33905.1	AT4G33905	AT4G33905	GO:0016021,GO:0031224,GO:0016020,GO:0005575,GO:0044425	'35.2'	NA	240.395	318.319	332.817	379.962	348.199	401.138	1502.99	1437.01	2112.56	1781.04	1965.74	1327.94
	Bv1_004050_rawf	350.425	2.48887	0.381441	6.52492	6.80391e-11	1.34629e-06	BVRB_1g004050	LOC104886981	heavy metal-associated isoprenylated plant protein 39	heavy metal-associated isoprenylated plant protein 39|FK506-binding protein 4	NC_025812.2		Bv1_004050_rawf.t1	AT1G01490.1	AT1G01490	AT1G01490	GO:0030001,GO:0008150,GO:0006810,GO:0006811,GO:0051179,GO:0051234,GO:0006812,GO:0046872,GO:0005488,GO:0003674,GO:0043169,GO:0043167	'35.1'		87.2862	55.7509	112.852	87.5402	66.641	82.6939	331.917	664.058	436.92	1049.38	462.528	767.526
	Bv1_007370_tpnf	766.231	2.48311	0.343669	7.22529	5.0003e-13	9.8941e-09	BVRB_1g007370	LOC104889844	cytosolic sulfotransferase 5	cytosolic sulfotransferase 5	NC_025812.2					AT3G45080	GO:0008146,GO:0003824,GO:0016782,GO:0016740,GO:0003674	'50.2.8'	Enzyme classification.EC_2 transferases.EC_2.8 transferase transferring sulfur-containing group(50.2.8 : 342.5) & Cytosolic sulfotransferase 8 OS=Arabidopsis thaliana (sp|q9fx56|sot8_arath : 229.0)	148.816	169.051	268.741	538.279	374.856	319.895	1027.87	908.51	1350.06	1901.52	878.52	1308.65
	Bv5_117860_oncj	322.266	2.47821	0.416227	5.95399	2.61676e-09	5.17778e-05	BVRB_5g117860											'35.2'	NA	110.181	80.9287	118.59	72.6397	87.4663	203.108	505.906	476.72	740.987	375.057	375.804	719.81
	Bv1_000830_sskf	90.3578	2.47301	0.479574	5.15669	2.5136e-07	0.00497365	BVRB_1g000830									AT1G18560	GO:0046983,GO:0005488,GO:0003674,GO:0005515,GO:0003677,GO:0005488,GO:1901363,GO:0097159,GO:0003674,GO:0003676,GO:0003676,GO:0005488,GO:1901363,GO:0097159,GO:0003674	'35.2'	NA	38.6349	40.4643	17.2147	3.72511	4.16506	13.0569	242.246	162.968	128.176	202.103	119.862	111.677
	Bv2_044230_twki	37.101	2.47148	0.467592	5.28555	1.25328e-07	0.00247987	BVRB_2g044230											'35.2'	NA	17.171	11.6897	10.5201	5.58767	16.6603	15.2331	61.5652	102.046	49.5862	52.4691	45.8297	56.8538
	Bv2_046830_uhac	204.793	2.46037	0.282696	8.70325	3.2252e-18	6.3817e-14	BVRB_2g046830											'35.2'	NA	60.0987	74.6342	66.946	63.3269	64.975	79.7924	499.214	322.89	295.646	238.054	351.831	340.107
	Bv2_040550_wexo	967.288	2.46021	0.438581	5.60948	2.02937e-08	0.000401551	BVRB_2g040550	LOC104887415	hypothetical protein	uncharacterized protein LOC104887415	NC_025813.2					AT1G27100	GO:0005773,GO:0005737,GO:0005622,GO:0044424,GO:0043226,GO:0044444,GO:0005623,GO:0043227,GO:0005575,GO:0043231,GO:0044464,GO:0043229,GO:0009860,GO:0048868,GO:0022414,GO:0032989,GO:0044702,GO:0044706,GO:0008150,GO:0003006,GO:0016049,GO:0044763,GO:0032501,GO:0051704,GO:0000902,GO:0000003,GO:0009653,GO:0060560,GO:0009856,GO:0048589,GO:0040007,GO:0048869,GO:0044699,GO:0009932,GO:0032502,GO:0048856,GO:…	'35.2'	NA	228.947	339.9	361.509	558.767	294.053	219.792	2176.2	1516.21	1433.32	2545.72	996.973	936.057
	Bv6_138530_ywks	4665.71	2.45813	0.200676	12.2493	1.6947e-34	3.3533e-30	BVRB_6g138530	LOC104896021	serine/threonine-protein kinase SAPK2	serine/threonine-protein kinase SAPK2	NC_025817.2					AT1G78290	GO:0004672,GO:0016773,GO:0003824,GO:0016301,GO:0016740,GO:0003674,GO:0016772,GO:0005524,GO:0005488,GO:0043168,GO:0032559,GO:1901363,GO:0017076,GO:0097367,GO:0032555,GO:0097159,GO:0032553,GO:0030554,GO:0035639,GO:0003674,GO:0000166,GO:1901265,GO:0043167,GO:0036094,GO:0006468,GO:0044237,GO:0008152,GO:0019538,GO:0043170,GO:0008150,GO:0044260,GO:0006464,GO:0016310,GO:0044267,GO:0044238,GO:0006793,GO:…	'18.4.5.2'	SNF1-related protein kinase (SnRK2)	1762.89	1511.57	1142.86	1320.55	1492.76	1555.95	6351.92	8541.37	9359.63	7380.66	7785.41	7782.88
	Bv3_050480_ygtx	2347.23	2.45422	0.319213	7.68835	1.49048e-14	2.94921e-10	BVRB_3g050480	LOC104888102	autophagy-related protein 13a	autophagy-related protein 13a|autophagy-related protein 13	NC_025814.2		Bv3_050480_ygtx.t1	AT3G49590.3	AT3G49590	AT3G49590	GO:0006914,GO:0044237,GO:0008152,GO:0008150,GO:0044248,GO:0009987,GO:0009056,GO:1990316,GO:0005737,GO:1902911,GO:0005622,GO:0043234,GO:0061695,GO:0044424,GO:1902554,GO:0044444,GO:0032991,GO:0005623,GO:0005575,GO:1902494,GO:0044464,GO:1990234,GO:0005776,GO:0005737,GO:0005622,GO:0044424,GO:0043226,GO:0044444,GO:0005623,GO:0043227,GO:0005575,GO:0043231,GO:0005773,GO:0044464,GO:0043229,GO:0005515,GO:…	'19.3.1.2'	accessory component ATG13 of ATG1-13 autophagosome assembly control complex	748.372	633.941	785.182	903.34	844.675	1152.64	5969.15	2833.67	3077.15	4942.79	2675.75	3600.06
	Bv3_053520_tywj	6521.47	2.45276	0.15536	15.7876	3.78612e-56	7.49159e-52	BVRB_3g053520	LOC104888383	DUF21 domain-containing protein At4g14240	DUF21 domain-containing protein At4g14240	NC_025814.2					AT4G14240	GO:0005739,GO:0005737,GO:0005622,GO:0044424,GO:0043226,GO:0044444,GO:0005623,GO:0043227,GO:0005575,GO:0043231,GO:0044464,GO:0043229	'35.1'		1956.07	2087.06	1808.5	2696.98	2597.33	2221.13	9859.8	11455	10719	11987.3	9023.52	11845.9
	Bv2_024960_gfof	1280.66	2.45269	0.314686	7.79408	6.48815e-15	1.28381e-10	BVRB_2g024960	LOC104904266	telomere repeat-binding protein 3	telomere repeat-binding protein 3	NC_025813.2		Bv2_024960_gfof.t1	AT3G12560.1	AT3G12560	AT3G12560	GO:0005515,GO:0005488,GO:0003674,GO:0003677,GO:0005488,GO:1901363,GO:0097159,GO:0003674,GO:0003676,GO:0016020,GO:0005575,GO:0005737,GO:0005622,GO:0044424,GO:0005623,GO:0005575,GO:0044464,GO:0009737,GO:0009719,GO:0008150,GO:1901700,GO:0097305,GO:0010033,GO:0001101,GO:0042221,GO:0050896,GO:0033993,GO:0009725,GO:0031965,GO:0005622,GO:0044424,GO:0044446,GO:0043226,GO:0044428,GO:0016020,GO:0031090,GO:…	'15.5.2.2'	transcription factor (MYB-related)	373.47	278.754	438.018	517.791	458.99	499.065	2670.06	1555.81	1743	3256.97	1501.8	2074.15
	Bv8_183530_jksc	27471.6	2.44724	0.461921	5.29796	1.17107e-07	0.00231719	BVRB_8g183530	LOC104900730	stem-specific protein TSJT1	stem-specific protein TSJT1	NC_025819.2					AT4G27450	GO:0005886,GO:0016020,GO:0005623,GO:0005575,GO:0071944,GO:0044464,GO:0005829,GO:0005737,GO:0005622,GO:0044424,GO:0044444,GO:0005623,GO:0005575,GO:0044464,GO:0005515,GO:0005488,GO:0003674,GO:0009506,GO:0030054,GO:0005911,GO:0055044,GO:0005575,GO:0005634,GO:0005622,GO:0044424,GO:0043226,GO:0005623,GO:0043227,GO:0005575,GO:0043231,GO:0044464,GO:0043229	'35.1'		8403.8	4663.29	5292.56	6250.74	6592.46	4744.75	57002.7	17439.9	25681	106810	39667.4	47111.5
	Bv7_169880_pwtf	15140.7	2.43947	0.408748	5.96815	2.39962e-09	4.74812e-05	BVRB_7g169880	LOC104899742	aldehyde dehydrogenase family 7 member B4	aldehyde dehydrogenase family 7 member B4	NC_025818.2		Bv7_169880_pwtf.t1	AT1G54100.1	AT1G54100	AT1G54100	GO:0008152,GO:0008150,GO:0016491,GO:0003824,GO:0003674,GO:0055114,GO:0008152,GO:0008150,GO:0044710,GO:0044699,GO:0005829,GO:0005737,GO:0005622,GO:0044424,GO:0044444,GO:0005623,GO:0005575,GO:0044464,GO:0009269,GO:0008150,GO:0009628,GO:1901700,GO:0006950,GO:0001101,GO:0009415,GO:0010035,GO:0009414,GO:0042221,GO:0050896,GO:0009651,GO:0008150,GO:0009628,GO:0006950,GO:0006970,GO:0050896,GO:0009737,GO:…	'50.1.2'	Aldehyde dehydrogenase family 7 member B4 OS=Arabidopsis thaliana (sp|q9syg7|al7b4_arath : 833.0) & Enzyme classification.EC_1 oxidoreductases.EC_1.2 oxidoreductase acting on aldehyde or oxo group of donor(50.1.2 : 493.2)	5159.9	3538.38	3114.9	11851.4	8305.97	5867.64	30452	12655.2	20967.5	41036.7	17255.2	21483.6
	Bv8_191190_atpg	18644.6	2.43384	0.45103	5.39618	6.80764e-08	0.00134703	BVRB_8g191190	LOC104901700	alpha-aminoadipic semialdehyde synthase	alpha-aminoadipic semialdehyde synthase	NC_025819.2		Bv8_191190_atpg.t1	AT4G33150.1	AT4G33150	AT4G33150	GO:0016491,GO:0003824,GO:0003674,GO:0055114,GO:0008152,GO:0008150,GO:0044710,GO:0044699,GO:0019477,GO:0046440,GO:0044237,GO:0008152,GO:0008150,GO:0044281,GO:0044763,GO:0046395,GO:1901575,GO:0044710,GO:0009063,GO:0043436,GO:0009066,GO:0044248,GO:0006553,GO:0044238,GO:1901605,GO:0016054,GO:1901564,GO:1901606,GO:0044699,GO:0006520,GO:0009068,GO:0006554,GO:0006082,GO:0071704,GO:0009987,GO:0044712,GO:…	'4.2.4.1'	bifunctional lysine ketoglutarate reductase and saccharopine dehydrogenase	6214.49	3836.92	3274.62	12020.9	11010.8	10785.8	40166	13725.1	18108.3	57398.3	19526.3	27667.5
	Bv7_177140_sczh	6655.4	2.4313	0.200144	12.1477	5.89849e-34	1.16713e-29	BVRB_7g177140	LOC104908573	proline transporter 2	proline transporter 2			Bv7_177140_sczh.t1	AT2G39890.1	AT2G39890	AT2G39890	GO:0005886,GO:0016020,GO:0005623,GO:0005575,GO:0071944,GO:0044464,GO:0015824,GO:0008150,GO:0044765,GO:0046942,GO:0006810,GO:1902578,GO:0006865,GO:0071702,GO:0015849,GO:0006811,GO:0051179,GO:0015804,GO:0044699,GO:0051234,GO:0006812,GO:0006820,GO:0015711,GO:0071705,GO:0015193,GO:0015179,GO:0022891,GO:0015075,GO:0005215,GO:0005342,GO:0008514,GO:0015175,GO:0003674,GO:0008509,GO:0015171,GO:0022892,GO:…	'24.2.3.4.3'	proline transporter (ProT)	1768.62	1765.14	1761.64	3086.26	2040.05	2678.12	7524.34	9993.61	11040.9	11638.4	14357.4	12210.4
	Bv6_134560_dzpj	1103.93	2.43061	0.382353	6.35699	2.05742e-10	4.07102e-06	BVRB_6g134560	LOC104895588	hypothetical protein	myb family transcription factor EFM	NC_025817.2	G2-like	Bv6_134560_dzpj.t1	AT4G37180.2	AT4G37180	AT4G37180	GO:0003677,GO:0005488,GO:1901363,GO:0097159,GO:0003674,GO:0003676,GO:0010452,GO:0044237,GO:0008152,GO:0008213,GO:0019538,GO:0043170,GO:0008150,GO:0018022,GO:0044260,GO:0006464,GO:0016570,GO:0044267,GO:0006479,GO:0016569,GO:0044238,GO:0051276,GO:0006996,GO:0043414,GO:0043412,GO:1901564,GO:0032259,GO:0006325,GO:0036211,GO:0016571,GO:0016043,GO:0071704,GO:0018205,GO:0034968,GO:0009987,GO:0006807,GO:…	'15.5.2.3'	G2-like GARP transcription factor	336.266	265.266	188.405	227.232	179.931	417.822	2157.46	983.902	1113.35	2694.39	2089.13	2593.95
	Bv4_090610_tmhx	2468.09	2.43042	0.490398	4.95601	7.19555e-07	0.0142378	BVRB_4g090610	LOC104891878	acetyl-CoA acetyltransferase, cytosolic 1	acetyl-CoA acetyltransferase, cytosolic 1	NC_025815.2		Bv4_090610_tmhx.t1	AT5G47720.2	AT5G47720	AT5G48230	GO:0003824,GO:0003674,GO:0008152,GO:0008150,GO:0016747,GO:0003824,GO:0016740,GO:0016746,GO:0003674	'9.1.1.1'	acetyl-CoA C-acyltransferase	845.674	691.491	709.628	495.44	689.734	1713.36	6239.5	2662.32	3209.07	5417.92	2003.82	4939.17
	Bv4_073380_pkgt	190.822	2.42892	0.305892	7.94045	2.01457e-15	3.98623e-11	BVRB_4g073380											'35.2'	NA	62.9605	73.735	63.1206	35.3886	49.1477	60.9324	520.628	291.668	269.45	269.147	298.246	295.437
	Bv7_164730_jaer	1869.13	2.42754	0.404943	5.99476	2.03783e-09	4.03226e-05	BVRB_7g164730	LOC104899080	probable E3 ubiquitin-protein ligase BAH1-like 1	probable E3 ubiquitin-protein ligase BAH1-like 1	NC_025818.2		Bv7_164730_jaer.t1	AT1G02860.1	AT1G02860	AT1G02860	GO:0005634,GO:0005622,GO:0044424,GO:0043226,GO:0005623,GO:0043227,GO:0005575,GO:0043231,GO:0044464,GO:0043229,GO:0004842,GO:0003824,GO:0019787,GO:0016740,GO:0003674,GO:0009627,GO:0098542,GO:0009607,GO:0009605,GO:0009814,GO:0008150,GO:0051704,GO:0006950,GO:0002376,GO:0006955,GO:0006952,GO:0043207,GO:0050896,GO:0051707,GO:0045087,GO:0005515,GO:0005488,GO:0003674,GO:0080021,GO:0008150,GO:0014070,GO:…	'35.1'		513.701	635.74	616.86	560.63	534.794	598.443	4996.15	2005.12	2506.44	5286.75	2150.47	2024.4
	Bv7_179910_nnep	12515.9	2.41484	0.356625	6.77135	1.27582e-11	2.52447e-07	BVRB_7g179910	LOC104908937	polyubiquitin 4	polyubiquitin 4			Bv7_179910_nnep.t1	AT5G03240.1	AT5G03240	AT5G20620	GO:0005515,GO:0005488,GO:0003674,GO:0016567,GO:0044237,GO:0008152,GO:0019538,GO:0043170,GO:0008150,GO:0044260,GO:0006464,GO:0044267,GO:0044238,GO:0032446,GO:0043412,GO:1901564,GO:0070647,GO:0036211,GO:0071704,GO:0009987,GO:0006807,GO:0010224,GO:0008150,GO:0009628,GO:0009416,GO:0009314,GO:0050896,GO:0009411,GO:0003729,GO:0005488,GO:1901363,GO:0003723,GO:0097159,GO:0003674,GO:0003676,GO:0005829,GO:…	'19.2.2.1.1'	ubiquitin-fold protein (UBQ)	3495.74	4485.25	3922.08	6282.4	4509.1	3731.38	25943	19046	18490	33454.9	13569.8	13261.1
	Bv8_192500_huzg	24095.9	2.41255	0.179594	13.4333	3.85567e-41	7.62922e-37	BVRB_8g192500	LOC104901815	temperature-induced lipocalin-1	temperature-induced lipocalin-1|apolipoprotein D	NC_025819.2		Bv8_192500_huzg.t1	AT5G58070.1	AT5G58070	AT5G58070	GO:0005215,GO:0003674,GO:0010286,GO:0009408,GO:0008150,GO:0009628,GO:0006950,GO:0050896,GO:0009266,GO:0042538,GO:0008150,GO:0009628,GO:0006950,GO:0006970,GO:0009651,GO:0050896,GO:0006972,GO:1901002,GO:0008150,GO:0048583,GO:0009628,GO:0080134,GO:0006950,GO:0048584,GO:0047484,GO:0006970,GO:0009651,GO:0050789,GO:1901000,GO:0050896,GO:0048518,GO:0065007,GO:1901562,GO:0008150,GO:0010033,GO:0042221,GO:…	'35.1'		6453.45	5576.89	6937.52	15060.6	11460.6	12407	34572.9	35429.6	30981.1	51708.3	35840.3	42722.6
	Bv5_125640_rrpy	75.8994	2.41182	0.408962	5.89742	3.69239e-09	7.30614e-05	BVRB_5g125640	LOC104908174	transcription factor bHLH71	transcription factor bHLH71						AT1G22490	GO:0046983,GO:0005488,GO:0003674,GO:0005515,GO:0006355,GO:0097659,GO:0044237,GO:0008152,GO:0043170,GO:0008150,GO:0018130,GO:0080090,GO:0032774,GO:0031323,GO:1903506,GO:0044260,GO:1901362,GO:2000112,GO:0050794,GO:0046483,GO:0006139,GO:0019438,GO:0009889,GO:0051171,GO:0034654,GO:0044238,GO:1901576,GO:0009058,GO:2001141,GO:0010468,GO:0031326,GO:1901360,GO:0016070,GO:0050789,GO:0090304,GO:0006351,GO:…	'15.5.32'	transcription factor (bHLH)	34.3421	17.9842	31.5603	16.763	20.8253	18.1346	224.847	114.23	104.786	118.541	83.9036	124.875
	Bv5_107570_wewn	6283.26	2.40309	0.355816	6.75373	1.44087e-11	2.85106e-07	BVRB_5g107570	LOC104893073	mechanosensitive ion channel protein 10	mechanosensitive ion channel protein 10	NC_025816.2					AT5G12080	GO:0016020,GO:0005575,GO:0055085,GO:0008150,GO:0006810,GO:0051179,GO:0051234,GO:0090406,GO:0042995,GO:0005623,GO:0005575,GO:0044464,GO:0120025,GO:0005886,GO:0016020,GO:0005623,GO:0005575,GO:0071944,GO:0044464,GO:0009846,GO:0022414,GO:0044702,GO:0044706,GO:0008150,GO:0032501,GO:0051704,GO:0000003,GO:0044707,GO:0009856,GO:0044699,GO:0005774,GO:0005737,GO:0005622,GO:0044437,GO:0044424,GO:0098588,GO:…	'24.3.5'	mechanosensitive ion channel (MSL)	1873.08	1202.24	1755.9	3980.28	2489.87	2362.58	5643.92	9901.47	10001.4	8791.49	18200.7	9196.1
	Bv7_169590_fdhm	279.364	2.39807	0.276247	8.6809	3.9265e-18	7.76936e-14	BVRB_7g169590	LOC104899718	berberine bridge enzyme-like 4	berberine bridge enzyme-like 4|reticuline oxidase-like protein	NC_025818.2					AT1G26380	GO:0003824,GO:0003674,GO:0050660,GO:0005488,GO:0043168,GO:1901363,GO:0097159,GO:0003674,GO:0000166,GO:1901265,GO:0043167,GO:0048037,GO:0050662,GO:0036094,GO:0055114,GO:0008152,GO:0008150,GO:0044710,GO:0044699,GO:0016491,GO:0003824,GO:0003674,GO:0016614,GO:0003824,GO:0003674,GO:0016491,GO:0071456,GO:0008150,GO:0051716,GO:0033554,GO:0009628,GO:0070482,GO:0006950,GO:0036293,GO:0070887,GO:0042221,GO:…	'50.1.1'	Berberine bridge enzyme-like 3 OS=Arabidopsis thaliana (sp|q9fzc4|fox1_arath : 548.0) & Enzyme classification.EC_1 oxidoreductases.EC_1.1 oxidoreductase acting on CH-OH group of donor(50.1.1 : 424.7)	94.4408	77.3319	91.8117	78.2274	75.8041	54.4039	473.785	365.536	547.32	537.323	355.357	601.026
	Bv3_066580_ekat	3183.79	2.39737	0.198162	12.0981	1.08147e-33	2.1399e-29	BVRB_3g066580	LOC104906453	traB domain-containing protein	traB domain-containing protein			Bv3_066580_ekat.t1	AT5G52030.2	AT5G52030	AT5G52030		'35.2'	NA	752.664	1020.6	1189.73	804.625	735.55	546.941	5229.03	5435.83	4966.11	5923.18	5889.47	5711.78
	Bv6_129510_aohe	187.129	2.39549	0.372549	6.42999	1.27609e-10	2.52501e-06	BVRB_6g129510	LOC104895087	bifunctional epoxide hydrolase 2	bifunctional epoxide hydrolase 2	NC_025817.2		Bv6_129510_aohe.t1	AT3G51000.1	AT3G51000	AT3G51000	GO:0003824,GO:0003674,GO:0005829,GO:0005737,GO:0005622,GO:0044424,GO:0044444,GO:0005623,GO:0005575,GO:0044464	'35.2'	NA	85.8552	61.1461	88.9426	31.6635	34.9865	92.8493	471.108	354.875	413.53	176.84	200.241	233.507
	Bv7_178160_maqt	69.2882	2.38728	0.322264	7.40784	1.2837e-13	2.54005e-09	BVRB_7g178160	LOC104908707	CDT1-like protein a, chloroplastic	CDT1-like protein a, chloroplastic						AT2G31270	GO:0009658,GO:0008150,GO:0009657,GO:0006996,GO:0016043,GO:0009987,GO:0071840,GO:0048229,GO:0008150,GO:0032501,GO:0044707,GO:0007275,GO:0044699,GO:0032502,GO:0048856,GO:0044767,GO:0006260,GO:0044237,GO:0008152,GO:0043170,GO:0008150,GO:0044260,GO:0006259,GO:0046483,GO:0006139,GO:0044238,GO:1901576,GO:0009058,GO:1901360,GO:0090304,GO:0006725,GO:0071704,GO:0034641,GO:0009059,GO:0009987,GO:0006807,GO:…	'13.2.1.3'	helicase auxiliary factor (CDT1)	15.7401	23.3794	35.3858	18.6256	33.3205	30.4662	135.176	119.561	144.081	89.3918	98.0051	88.3264
	Bv1_002120_hdgf	3004.28	2.38526	0.196235	12.1551	5.39058e-34	1.06663e-29	BVRB_1g002120	LOC104902773	two-component response regulator-like APRR9	two-component response regulator-like APRR9	NC_025812.2		Bv1_002120_hdgf.t1	AT2G46790.1	AT2G46790	AT5G24470	GO:0005515,GO:0005488,GO:0003674,GO:0000160,GO:0044700,GO:0008150,GO:0051716,GO:0050794,GO:0044699,GO:0007165,GO:0007154,GO:0023052,GO:0050789,GO:0050896,GO:0009987,GO:0035556,GO:0065007,GO:0010114,GO:0008150,GO:0009628,GO:0009416,GO:0009314,GO:0009639,GO:0050896,GO:0010017,GO:0044700,GO:0008150,GO:0051716,GO:0071214,GO:0071482,GO:0050794,GO:0009628,GO:0009416,GO:0044699,GO:0007165,GO:0007154,GO:…	'27.1.4'	PRR circadian clock time-of-day-dependent expressed repressor	683.98	1024.2	969.761	1568.27	1045.43	1276.68	4381.84	4873.82	4755.6	5099.22	5003.9	5368.62
	Bv_009030_uxzf	217.319	2.37224	0.499578	4.74849	2.04938e-06	0.040551	BVRB_009030	LOC104884505	hypothetical protein isoform A	uncharacterized protein At1g76070			Bv_009030_uxzf.t2	AT1G76070.1	AT1G76070	AT1G76070	GO:0005886,GO:0016020,GO:0005623,GO:0005575,GO:0071944,GO:0044464	'35.2'	NA	57.2368	50.3556	34.4294	59.6018	104.127	76.1655	357.346	118.799	258.223	851.166	272.863	367.519
	Bv2_026210_ifdq	2045.45	2.37214	0.334861	7.08395	1.401e-12	2.77216e-08	BVRB_2g026210	LOC104905464	endo-1,3(4)-beta-glucanase 2	endo-1,3(4)-beta-glucanase 2	NC_025813.2		Bv2_026210_ifdq.t1	AT5G15870.1	AT5G15870	AT5G15870	GO:0052861,GO:0052736,GO:0003824,GO:0004553,GO:0016798,GO:0003674,GO:0016787	'35.2'	NA	742.648	531.432	829.175	504.753	511.47	259.688	2541.57	3104.01	5239.3	3815.67	3605.74	2859.95
	Bv9_217740_uajm	5017.07	2.36722	0.237455	9.96913	2.0804e-23	4.11648e-19	BVRB_9g217740	LOC104904385	polyol transporter 5	polyol transporter 5	NC_025820.2		Bv9_217740_uajm.t1	AT3G18830.1	AT3G18830	AT3G18830	GO:0016021,GO:0031224,GO:0016020,GO:0005575,GO:0044425,GO:0022857,GO:0005215,GO:0003674,GO:0055085,GO:0008150,GO:0006810,GO:0051179,GO:0051234,GO:0016020,GO:0005575,GO:0022891,GO:0005215,GO:0003674,GO:0022892,GO:0022857,GO:0005215,GO:0003674,GO:0090406,GO:0042995,GO:0005623,GO:0005575,GO:0044464,GO:0120025,GO:0010311,GO:0048527,GO:0048364,GO:0090697,GO:0008150,GO:1905393,GO:0010102,GO:0032501,GO:…	'24.2.2.1.7'	polyol/monosaccharide transporter (PLT)	1386.56	1961.17	1730.08	1348.49	2160.83	1306.42	7782.65	9369.15	9057.44	7401.06	7144.5	9556.51
	Bv7_163820_rrim	302.999	2.36552	0.391918	6.03575	1.5823e-09	3.13089e-05	BVRB_7g163820	LOC104898939	nuclear pore complex protein NUP98A	nuclear pore complex protein NUP98A	NC_025818.2					AT1G10390	GO:0005643,GO:0032991,GO:0005623,GO:0044422,GO:0005622,GO:0043227,GO:0031967,GO:0043231,GO:0005575,GO:0031975,GO:0043234,GO:0044424,GO:0044464,GO:0043229,GO:0005635,GO:0044446,GO:0012505,GO:0043226,GO:0005634,GO:0044428,GO:0006810,GO:0008150,GO:0051179,GO:0051234	'23.5.1.1.6.1'	NUP98 nucleoporin of nuclear pore complex	48.6513	84.5255	85.1171	87.5402	46.6487	97.927	413.558	433.313	285.355	1030.92	475.219	547.218
	Bv2_041580_msrd	343.345	2.36387	0.424028	5.57481	2.47798e-08	0.000490317	BVRB_2g041580	LOC104887527	two-component response regulator ORR9	two-component response regulator ORR9	NC_025813.2					AT3G57040	GO:0000160,GO:0044700,GO:0008150,GO:0051716,GO:0050794,GO:0044699,GO:0007165,GO:0007154,GO:0023052,GO:0050789,GO:0050896,GO:0009987,GO:0035556,GO:0065007	'11.4.2.5'	A-type cytokinin ARR response negative regulator	141.661	83.6263	162.583	61.4644	65.808	99.3778	677.217	681.573	635.265	878.372	270.748	362.443
	Bv3_057500_qfjm	14258.8	2.36187	0.224804	10.5063	8.07625e-26	1.59805e-21	BVRB_3g057500	LOC104888829	B-box zinc finger protein 24	B-box zinc finger protein 24	NC_025814.2		Bv3_057500_qfjm.t1	AT1G06040.1	AT1G06040	AT1G06040	GO:0005622,GO:0005623,GO:0005575,GO:0044464,GO:0008270,GO:0005488,GO:0046914,GO:0003674,GO:0043169,GO:0043167,GO:0046872,GO:0015995,GO:0044237,GO:0008152,GO:0008150,GO:0018130,GO:0044763,GO:0044710,GO:0033014,GO:1901362,GO:0046483,GO:0019438,GO:0044711,GO:0006779,GO:1901576,GO:1901564,GO:0051188,GO:0046148,GO:0044699,GO:0009058,GO:1901360,GO:0051186,GO:0033013,GO:0006725,GO:0015994,GO:1901566,GO:…	'15.5.1.1'	transcription factor (BBX-DBB)	3681.76	4726.24	4793.34	5328.78	3644.43	4060.71	21579.9	21750.2	24540.5	33317.9	20932.9	22748.6
	Bv9_217500_qgqz	4209.54	2.35794	0.267464	8.81592	1.18711e-18	2.34894e-14	BVRB_9g217500	LOC104904360	hypothetical protein	uncharacterized protein At1g01500	NC_025820.2		Bv9_217500_qgqz.t1	AT1G19400.1	AT1G19400	AT1G19400		'35.1'		1748.59	1355.11	854.04	1681.89	1717.67	1699.58	7236.59	5760.24	7277.95	8565.1	5286.63	7331.09
	Bv6_150290_qknu	706.433	2.35426	0.263842	8.92301	4.53801e-19	8.97935e-15	BVRB_6g150290	LOC104897516	MACPF domain-containing protein At1g14780	MACPF domain-containing protein At1g14780	NC_025817.2					AT1G14780	GO:0015446,GO:0022891,GO:0019829,GO:0003824,GO:0043492,GO:0015075,GO:0022853,GO:0017111,GO:0015405,GO:0015103,GO:0016462,GO:0016818,GO:0005215,GO:0008490,GO:0042623,GO:0042625,GO:0015291,GO:0003674,GO:0043225,GO:0008509,GO:0015399,GO:0016817,GO:0022892,GO:0016787,GO:0016887,GO:0016820,GO:0022804,GO:0015105,GO:0042626,GO:0008324,GO:0022857,GO:0015700,GO:0008150,GO:0006810,GO:0015698,GO:0006811,GO:…	'35.1'		253.273	200.523	232.398	322.222	327.374	389.532	837.822	1364.67	1297.66	779.264	1377.01	1095.45
	Bv4_071780_saay	109.746	2.34882	0.417817	5.62165	1.89144e-08	0.00037426	BVRB_4g071780	LOC109134668	uncharacterized LOC109134668	uncharacterized protein LOC109134668	NC_025815.2					AT4G21390	GO:0004672,GO:0016773,GO:0003824,GO:0016301,GO:0016740,GO:0003674,GO:0016772,GO:0006468,GO:0044237,GO:0008152,GO:0019538,GO:0043170,GO:0008150,GO:0044260,GO:0006464,GO:0016310,GO:0044267,GO:0044238,GO:0006793,GO:0043412,GO:1901564,GO:0006796,GO:0036211,GO:0071704,GO:0009987,GO:0006807,GO:0005524,GO:0005488,GO:0043168,GO:0032559,GO:1901363,GO:0017076,GO:0097367,GO:0032555,GO:0097159,GO:0032553,GO:…	'35.1'		28.6184	32.3715	36.3421	57.7393	52.4798	43.5231	156.59	166.014	174.955	78.7037	260.172	229.446
	Bv6_146100_wdro	34738.6	2.34766	0.485083	4.8397	1.30032e-06	0.0257294	BVRB_6g146100	LOC104897072	choline monooxygenase, chloroplastic	choline monooxygenase, chloroplastic	NC_025817.2					AT4G29890	GO:0016491,GO:0003824,GO:0003674,GO:0051537,GO:0005488,GO:0051540,GO:0051536,GO:0003674,GO:0055114,GO:0008152,GO:0008150,GO:0044710,GO:0044699,GO:0005506,GO:0005488,GO:0046914,GO:0003674,GO:0043169,GO:0043167,GO:0046872,GO:0016708,GO:0003824,GO:0016705,GO:0051213,GO:0003674,GO:0016491,GO:0019439,GO:0044237,GO:0008152,GO:0008150,GO:0044248,GO:0006725,GO:0009987,GO:0009056,GO:0006725,GO:0044237,GO:…	'9.4.1.1'	choline monooxygenase	5044	10194.3	23044.7	21287.2	13001.7	9422.03	80617	51279.4	62972.6	65759.4	33652.4	40588.5
	Bv4_072380_wqjo	861.997	2.34728	0.158209	14.8366	8.49457e-50	1.68082e-45	BVRB_4g072380	LOC104889963	probable copper-transporting ATPase HMA5	probable copper-transporting ATPase HMA5	NC_025815.2					AT1G63440	GO:0030001,GO:0008150,GO:0006810,GO:0006811,GO:0051179,GO:0051234,GO:0006812,GO:0046872,GO:0005488,GO:0003674,GO:0043169,GO:0043167,GO:0000166,GO:0005488,GO:1901363,GO:0097159,GO:0003674,GO:1901265,GO:0036094,GO:0016021,GO:0031224,GO:0016020,GO:0005575,GO:0044425,GO:0005507,GO:0005488,GO:0046914,GO:0003674,GO:0043169,GO:0043167,GO:0046872,GO:0006812,GO:0008150,GO:0006810,GO:0006811,GO:0051179,GO:…	'24.1.2.1.1'	P1B-type heavy metal cation-transporting ATPase (HMA)	291.908	339.9	241.962	268.208	238.242	221.968	1575.27	1376.85	1498.81	1469.14	1351.62	1470.08
	Bv7_161540_asqp	3767.83	2.34429	0.343528	6.82416	8.84421e-12	1.75e-07	BVRB_7g161540	LOC104898645	heavy metal-associated isoprenylated plant protein 6	heavy metal-associated isoprenylated plant protein 6	NC_025818.2		Bv7_161540_asqp.t1	AT5G03380.1	AT5G03380	AT2G36950	GO:0030001,GO:0008150,GO:0006810,GO:0006811,GO:0051179,GO:0051234,GO:0006812,GO:0046872,GO:0005488,GO:0003674,GO:0043169,GO:0043167,GO:0005886,GO:0016020,GO:0005623,GO:0005575,GO:0071944,GO:0044464,GO:0009910,GO:0022414,GO:0044702,GO:0009908,GO:0008150,GO:0003006,GO:0032501,GO:2000242,GO:0048580,GO:0000003,GO:0044707,GO:0009791,GO:0048519,GO:0051239,GO:0048581,GO:0007275,GO:0061458,GO:0048367,GO:…	'35.1'		964.441	1626.67	1320.75	1592.49	1109.57	761.655	6489.78	5510.46	7872.98	8225.02	3773.55	5966.6
	Bv1_009300_pzfz	1623.11	2.34335	0.398024	5.88746	3.9217e-09	7.75986e-05	BVRB_1g009300	LOC104892471	probable xyloglucan endotransglucosylase/hydrolase protein 23	probable xyloglucan endotransglucosylase/hydrolase protein 23	NC_025812.2					AT4G25810	GO:0005618,GO:0030312,GO:0005623,GO:0005575,GO:0071944,GO:0044464,GO:0006073,GO:0044237,GO:0044264,GO:0008152,GO:0044262,GO:0043170,GO:0008150,GO:0005975,GO:0044260,GO:0044042,GO:0044238,GO:0071704,GO:0005976,GO:0009987,GO:0016762,GO:0003824,GO:0016758,GO:0016740,GO:0003674,GO:0046527,GO:0016757,GO:0048046,GO:0005576,GO:0005575,GO:0004553,GO:0003824,GO:0016798,GO:0003674,GO:0016787,GO:0005975,GO:…	'50.2.4'	Probable xyloglucan endotransglucosylase/hydrolase protein 23 OS=Arabidopsis thaliana (sp|q38910|xth23_arath : 397.0) & Enzyme classification.EC_2 transferases.EC_2.4 glycosyltransferase(50.2.4 : 325.9)	493.668	815.581	367.247	411.625	527.297	592.64	1955.36	2482.6	4072.62	3551.38	1446.81	2760.45
	Bv7_160750_tjnx	1912.66	2.34129	0.449242	5.21163	1.87186e-07	0.00370384	BVRB_7g160750	LOC104898535	hypothetical protein	uncharacterized protein LOC104898535	NC_025818.2		Bv7_160750_tjnx.t1	AT2G36630.1	AT2G36630	AT2G36630	GO:0016021,GO:0031224,GO:0016020,GO:0005575,GO:0044425	'24.2.6.2'	transport protein (TSUP)	390.641	664.514	1028.1	1404.37	966.295	873.364	4951.99	2554.19	3059.38	3975.02	1429.18	1654.85
	Bv6_141680_rziw	94.2801	2.34026	0.347434	6.73584	1.62986e-11	3.22501e-07	BVRB_6g141680											'35.2'	NA	41.4967	39.5651	20.0838	13.0379	15.8272	21.7616	220.832	158.399	130.047	166.152	141.72	162.439
	Bv5_116810_xrxs	3318	2.33846	0.307135	7.61378	2.66185e-14	5.26701e-10	BVRB_5g116810	LOC104894251	U-box domain-containing protein 19	U-box domain-containing protein 19	NC_025816.2		Bv5_116810_xrxs.t1	AT1G60190.1	AT1G60190	AT1G60190	GO:0004842,GO:0003824,GO:0019787,GO:0016740,GO:0003674,GO:0016567,GO:0044237,GO:0008152,GO:0019538,GO:0043170,GO:0008150,GO:0044260,GO:0006464,GO:0044267,GO:0044238,GO:0032446,GO:0043412,GO:1901564,GO:0070647,GO:0036211,GO:0071704,GO:0009987,GO:0006807,GO:0005515,GO:0005488,GO:0003674,GO:0005488,GO:0003674,GO:0010029,GO:0008150,GO:0032501,GO:0048580,GO:0044707,GO:0009791,GO:0051239,GO:1900140,GO:…	'19.2.2.1.5.2.1'	E3 ubiquitin ligase (PUB)	1136.15	966.648	806.222	3194.29	3038.83	1816.37	5385.62	4167.88	5154.16	6868.6	3858.86	3422.4
	Bv5_110070_ersj	1282.33	2.33764	0.473271	4.93933	7.83922e-07	0.0155115	BVRB_5g110070	LOC104893418	beta-glucosidase BoGH3B	uncharacterized protein LOC104893418	NC_025816.2		Bv5_110070_ersj.t1	AT5G20950.1	AT5G20950	AT5G20950	GO:0004553,GO:0003824,GO:0016798,GO:0003674,GO:0016787,GO:0005975,GO:0008152,GO:0008150,GO:0044238,GO:0071704,GO:0031225,GO:0031224,GO:0016020,GO:0005575,GO:0044425,GO:0009505,GO:0030312,GO:0005623,GO:0005575,GO:0005618,GO:0071944,GO:0044464,GO:0005886,GO:0016020,GO:0005623,GO:0005575,GO:0071944,GO:0044464,GO:0008422,GO:0003824,GO:0015926,GO:0004553,GO:0016798,GO:0003674,GO:0016787,GO:0016020,GO:…	'50.3.2'	Enzyme classification.EC_3 hydrolases.EC_3.2 glycosylase(50.3.2 : 217.3) & Beta-xylosidase/alpha-L-arabinofuranosidase 2 OS=Medicago sativa subsp. varia (sp|a5jtq3|xyl2_medsv : 108.0)	410.674	440.612	342.381	726.397	424.836	440.309	2912.3	1541.35	1581.15	3435.76	2427.56	704.581
	Bv9_224280_wrdn	689.052	2.33054	0.432287	5.39119	6.99927e-08	0.00138495	BVRB_9g224280	LOC104904984	scopoletin glucosyltransferase	scopoletin glucosyltransferase	NC_025820.2					AT4G34131	GO:0008152,GO:0008150,GO:0016758,GO:0003824,GO:0016740,GO:0003674,GO:0016757,GO:0005829,GO:0005737,GO:0005622,GO:0044424,GO:0044444,GO:0005623,GO:0005575,GO:0044464,GO:0051707,GO:0009607,GO:0009605,GO:0008150,GO:0051704,GO:0043207,GO:0050896,GO:0035251,GO:0008194,GO:0003824,GO:0016758,GO:0016740,GO:0003674,GO:0046527,GO:0016757,GO:0080044,GO:0008194,GO:0003824,GO:0016758,GO:0016740,GO:0003674,GO:…	'9.2.2.6.1'	flavonol 3-O-glycosyltransferase	211.776	160.059	220.922	460.052	132.449	219.066	908.756	984.664	1086.22	1983.14	784.746	1116.77
	Bv3_051220_rycu	213.738	2.33004	0.463707	5.02481	5.0392e-07	0.00997107	BVRB_3g051220	LOC104888179	centromere protein V	centromere protein V	NC_025814.2		Bv3_051220_rycu.t1	AT5G16940.1	AT5G16940	AT5G16940	GO:0008152,GO:0008150,GO:0016846,GO:0003824,GO:0016829,GO:0003674	'35.2'	NA	77.2697	52.154	88.9426	74.5023	118.288	105.181	630.374	175.914	292.839	351.737	194.6	403.053
	Bv6_129150_qkkf	186.649	2.32335	0.395647	5.87228	4.29839e-09	8.50522e-05	BVRB_6g129150	LOC104895058	hypothetical protein	uncharacterized protein LOC104895058	NC_025817.2		Bv6_129150_qkkf.t1	AT4G36500.1	AT4G36500	AT4G36500	GO:0005886,GO:0016020,GO:0005623,GO:0005575,GO:0071944,GO:0044464	'35.2'	NA	87.2862	109.703	36.3421	40.9763	69.9731	60.9324	315.856	391.429	458.439	277.892	154.411	236.552
	Bv_012360_wzww	70.5747	2.3228	0.402593	5.76961	7.94562e-09	0.00015722	BVRB_012360											'35.2'	NA	17.171	17.9842	40.1676	55.8767	30.8215	55.1293	124.469	102.807	154.372	68.9872	86.7239	92.3874
	Bv8_199760_djrd	898.523	2.31945	0.336943	6.88378	5.82832e-12	1.15325e-07	BVRB_8g199760	LOC104909110	probable ADP-ribosylation factor GTPase-activating protein AGD5	probable ADP-ribosylation factor GTPase-activating protein AGD5						AT5G54310	GO:0005096,GO:0030695,GO:0098772,GO:0060589,GO:0003674,GO:0030234,GO:0008047	'22.3.4.2'	class II ARF-GAP ARF-GTPase-activating protein	267.582	324.614	233.355	299.872	242.407	402.589	2003.55	1145.35	975.819	2047.27	1095.68	1744.19
	Bv2_025460_xhyw	7229.75	2.31339	0.326741	7.08019	1.43955e-12	2.84844e-08	BVRB_2g025460	LOC104904667	ultraviolet-B receptor UVR8	ultraviolet-B receptor UVR8	NC_025813.2		Bv2_025460_xhyw.t3	AT3G55580.1	AT3G55580	AT3G55580	GO:0005634,GO:0005622,GO:0044424,GO:0043226,GO:0005623,GO:0043227,GO:0005575,GO:0043231,GO:0044464,GO:0043229,GO:1901141,GO:0044237,GO:0008152,GO:0008150,GO:0044763,GO:0031323,GO:0044710,GO:1901362,GO:0050794,GO:0019438,GO:0009889,GO:0009808,GO:0044711,GO:0044550,GO:1901576,GO:0044699,GO:0009699,GO:0009058,GO:0019748,GO:0031326,GO:1901360,GO:1900376,GO:0050789,GO:0019222,GO:0006725,GO:0071704,GO:…	'35.1'		2967.73	3016.84	1389.61	1830.89	1857.62	1999.16	10274.7	14776	11595.7	8123	16516.3	12409.4
	Bv6_134140_guwn	917.674	2.31312	0.315834	7.32383	2.40999e-13	4.76864e-09	BVRB_6g134140	LOC104895552	aspartyl protease family protein 1	aspartyl protease family protein 1	NC_025817.2					AT2G17760	GO:0004190,GO:0008233,GO:0003824,GO:0070011,GO:0070001,GO:0003674,GO:0004175,GO:0016787,GO:0006508,GO:0008152,GO:0043170,GO:0019538,GO:0008150,GO:0044238,GO:1901564,GO:0071704,GO:0006807,GO:0046658,GO:0005886,GO:0031224,GO:0016020,GO:0005623,GO:0031226,GO:0005575,GO:0071944,GO:0044464,GO:0044425,GO:0031225,GO:0044459,GO:0031225,GO:0031224,GO:0016020,GO:0005575,GO:0044425	'19.4.3.1'	pepsin-type protease	248.98	310.227	250.569	389.274	413.174	704.349	1755.95	1133.92	1139.55	1931.64	1049.15	1685.31
	Bv9_215390_firz	11625.9	2.31227	0.414229	5.5821	2.37629e-08	0.000470197	BVRB_9g215390	LOC104904049	protein EXORDIUM-like 2	protein EXORDIUM-like 2	NC_025820.2		Bv9_215390_firz.t1	AT5G64260.1	AT5G64260	AT5G64260	GO:0009506,GO:0030054,GO:0005911,GO:0055044,GO:0005575,GO:0016020,GO:0005575,GO:0005618,GO:0030312,GO:0005623,GO:0005575,GO:0071944,GO:0044464,GO:0005829,GO:0005737,GO:0005622,GO:0044424,GO:0044444,GO:0005623,GO:0005575,GO:0044464,GO:0005794,GO:0005737,GO:0005622,GO:0044424,GO:0043226,GO:0044444,GO:0005623,GO:0043227,GO:0043231,GO:0005575,GO:0044464,GO:0043229,GO:0012505,GO:0050832,GO:0098542,GO:…	'35.1'		5267.22	3438.57	3945.99	6001.16	7891.96	6391.37	12541.9	12489.2	37799.7	12968.6	10782	19993.2
	Bv4_081860_gthj	733.973	2.31079	0.351924	6.56616	5.16292e-11	1.02159e-06	BVRB_4g081860	LOC104890915	transcription factor UNE12	transcription factor UNE12	NC_025815.2					AT4G02590	GO:0046983,GO:0005488,GO:0003674,GO:0005515	'15.5.32'	transcription factor (bHLH)	287.615	201.422	312.734	298.009	185.762	309.014	1824.2	910.033	1243.4	1495.37	717.764	1022.35
	Bv6_154910_akcu	1265.68	2.30915	0.376864	6.12727	8.94018e-10	1.76899e-05	BVRB_6g154910	LOC104898005	glutathione S-transferase U17	glutathione S-transferase U17	NC_025817.2					AT1G10370	GO:0005515,GO:0005488,GO:0003674	'18.8.1.4'	class tau glutathione S-transferase	261.858	522.44	709.628	471.227	689.734	359.066	2664.7	2270.13	2480.25	1483.71	1088.63	2186.84
	Bv2_024040_gkaf	9585.36	2.3058	0.449479	5.12994	2.89839e-07	0.00573505	BVRB_2g024040	LOC104903543	nematode resistance protein-like HSPRO2	nematode resistance protein-like HSPRO2	NC_025813.2		Bv2_024040_gkaf.t1	AT2G40000.1	AT2G40000	AT2G40000	GO:0006952,GO:0008150,GO:0006950,GO:0050896,GO:0009751,GO:0008150,GO:0014070,GO:1901700,GO:0010033,GO:0001101,GO:0042221,GO:0050896,GO:0005515,GO:0005488,GO:0003674,GO:0006979,GO:0008150,GO:0006950,GO:0050896,GO:0009816,GO:0098542,GO:0009607,GO:0009605,GO:0009814,GO:0008150,GO:0051704,GO:0009617,GO:0006950,GO:0002376,GO:0006955,GO:0006952,GO:0043207,GO:0050896,GO:0051707,GO:0045087,GO:0042742	'35.1'		2544.18	2555.55	2217.83	5304.56	4260.86	2038.33	12244.8	10603.6	13332.1	36865.4	10150.2	12906.8
	Bv5_108110_ocra	1049.78	2.30188	0.335722	6.8565	7.05666e-12	1.3963e-07	BVRB_5g108110	LOC104893119	ubiquinol oxidase 2, mitochondrial-like	ubiquinol oxidase 2, mitochondrial-like	NC_025816.2		Bv5_108110_ocra.t1	AT3G22370.1	AT3G22370	AT3G22370	GO:0009916,GO:0003824,GO:0016682,GO:0016679,GO:0003674,GO:0016491,GO:0055114,GO:0008152,GO:0008150,GO:0044710,GO:0044699,GO:0009409,GO:0008150,GO:0009628,GO:0006950,GO:0050896,GO:0009266,GO:0005739,GO:0005737,GO:0005622,GO:0044424,GO:0043226,GO:0044444,GO:0005623,GO:0043227,GO:0005575,GO:0043231,GO:0044464,GO:0043229,GO:0045333,GO:0044237,GO:0008152,GO:0006091,GO:0008150,GO:0044763,GO:0044710,GO:…	'2.4.2.2'	alternative oxidase (AOx)	331.974	614.159	337.599	420.938	569.781	555.645	1972.76	1843.67	2521.41	1431.24	662.063	1336.06
	Bv7_165780_dcxg	1805.64	2.29587	0.372808	6.15832	7.35226e-10	1.45479e-05	BVRB_7g165780	LOC104899258	gibberellin receptor GID1B	gibberellin receptor GID1B	NC_025818.2		Bv7_165780_dcxg.t1	AT3G63010.1	AT3G63010	AT3G63010	GO:0008152,GO:0008150,GO:0016787,GO:0003824,GO:0003674,GO:0009739,GO:0009719,GO:0008150,GO:1901700,GO:0010033,GO:0001101,GO:0042221,GO:0050896,GO:0033993,GO:0009725,GO:0010629,GO:0008152,GO:0043170,GO:0008150,GO:0048519,GO:0009892,GO:0010468,GO:0010605,GO:0050789,GO:0019222,GO:0060255,GO:0071704,GO:0010467,GO:0065007,GO:0005515,GO:0005488,GO:0003674,GO:0048444,GO:0022414,GO:0044702,GO:0009908,GO:…	'11.6.2.1'	GID1-type gibberellin receptor	880.016	633.941	500.183	577.393	549.788	909.633	4759.26	2538.19	2587.84	2870.26	1508.86	3352.34
	Bv3_051570_jtjm	8024.12	2.29558	0.426104	5.38738	7.14939e-08	0.00141465	BVRB_3g051570	LOC104888209	luminal-binding protein	luminal-binding protein	NC_025814.2		Bv3_051570_jtjm.t1	AT5G42020.1	AT5G42020	AT5G42020	GO:0034976,GO:0008150,GO:0051716,GO:0033554,GO:0050896,GO:0009987,GO:0006950,GO:0030433,GO:0036503,GO:0044237,GO:0008152,GO:0019538,GO:0043170,GO:0008150,GO:0051716,GO:0044763,GO:1901575,GO:0010243,GO:0044710,GO:0030163,GO:1901698,GO:0044260,GO:0033554,GO:0034976,GO:0044267,GO:0044248,GO:0006950,GO:0010033,GO:0044238,GO:0043161,GO:1901564,GO:0044699,GO:0006511,GO:0042221,GO:0051603,GO:0044257,GO:…	'35.1'		1851.61	2227.34	2869.12	3596.6	3891.84	2781.13	11874.1	10005.8	12235.6	24637.2	5104.73	15214.5
	Bv4_094390_ccxr	598.475	2.29339	0.305038	7.51839	5.54534e-14	1.09726e-09	BVRB_4g094390	LOC104907391	E3 ubiquitin-protein ligase ATL6-like	E3 ubiquitin-protein ligase ATL6-like			Bv4_094390_ccxr.t1	AT3G05200.1	AT3G05200	AT3G05200	GO:0016567,GO:0044237,GO:0008152,GO:0019538,GO:0043170,GO:0008150,GO:0044260,GO:0006464,GO:0044267,GO:0044238,GO:0032446,GO:0043412,GO:1901564,GO:0070647,GO:0036211,GO:0071704,GO:0009987,GO:0006807,GO:0005886,GO:0016020,GO:0005623,GO:0005575,GO:0071944,GO:0044464,GO:0009416,GO:0008150,GO:0009628,GO:0009314,GO:0050896,GO:0050832,GO:0098542,GO:0009607,GO:0009605,GO:0008150,GO:0009620,GO:0051704,GO:…	'19.2.2.1.5.3.3'	RING-H2-class E3 ligase	164.556	259.871	211.358	299.872	253.236	282.9	994.412	1101.94	1028.21	951.246	478.744	1155.35
	Bv3_057730_inkd	317.374	2.29073	0.253439	9.03861	1.58682e-19	3.13984e-15	BVRB_3g057730											'35.2'	NA	125.921	83.6263	125.285	78.2274	97.4625	122.59	606.284	550.589	475.279	406.15	549.252	587.828
	Bv_005760_oagu	2022.56	2.28124	0.222453	10.2549	1.12445e-24	2.22495e-20	BVRB_005760	LOC104884071	hypothetical protein	uncharacterized protein LOC104884071			Bv_005760_oagu.t1	AT4G13550.1	AT4G13550	AT4G13550	GO:0006629,GO:0008152,GO:0008150,GO:0044710,GO:0044238,GO:0044699,GO:0071704,GO:0009507,GO:0005737,GO:0005622,GO:0044424,GO:0043226,GO:0044444,GO:0005623,GO:0043227,GO:0005575,GO:0043231,GO:0044464,GO:0009536,GO:0043229	'26.4.2.2'	monogalactosyldiacylglycerol lipase (HIL1)	734.062	606.066	711.541	1130.57	1233.69	1128.7	4622.74	2674.51	2675.78	2988.8	2797.73	2966.55
	Bv1_002590_nyks	1998.8	2.28092	0.191848	11.8892	1.34739e-32	2.66608e-28	BVRB_1g002590	LOC104906515	ras-related protein RABA3	ras-related protein RABA3	NC_025812.2		Bv1_002590_nyks.t1	AT1G01200.1	AT1G01200	AT1G01200	GO:0003924,GO:0003824,GO:0017111,GO:0016462,GO:0016818,GO:0003674,GO:0016817,GO:0016787,GO:0005525,GO:0005488,GO:0043168,GO:1901363,GO:0019001,GO:0017076,GO:0097367,GO:0032555,GO:0097159,GO:0032553,GO:0032550,GO:0035639,GO:0001882,GO:0003674,GO:0000166,GO:0032561,GO:1901265,GO:0043167,GO:0032549,GO:0001883,GO:0036094,GO:0042546,GO:0044085,GO:0008150,GO:0071554,GO:0009987,GO:0071840,GO:0009504,GO:…	'22.8.1.1'	A-class RAB GTPase	892.895	633.042	670.417	625.819	741.381	806.629	3922.78	3212.91	3520.62	3409.52	2540.38	3009.19
	Bv8_195890_csqo	1017.64	2.27794	0.433936	5.24949	1.52519e-07	0.00301788	BVRB_8g195890	LOC104902161	multiprotein-bridging factor 1c	multiprotein-bridging factor 1c	NC_025819.2		Bv8_195890_csqo.t1	AT3G24500.1	AT3G24500	AT3G24500	GO:0043565,GO:0005488,GO:0003677,GO:1901363,GO:0097159,GO:0003674,GO:0003676,GO:0003677,GO:0005488,GO:1901363,GO:0097159,GO:0003674,GO:0003676,GO:0009414,GO:0008150,GO:0009628,GO:1901700,GO:0006950,GO:0001101,GO:0009415,GO:0010035,GO:0042221,GO:0050896,GO:0005730,GO:0043228,GO:0005622,GO:0043233,GO:0031981,GO:0044424,GO:0031974,GO:0070013,GO:0043232,GO:0044446,GO:0043226,GO:0044428,GO:0005623,GO:…	'35.1'		499.391	159.16	167.365	1234.88	1363.64	1047.46	1059.99	1333.45	1597.05	1852.94	858.778	1037.58
	Bv4_092160_nehd	6994.9	2.27052	0.282676	8.03224	9.57062e-16	1.89374e-11	BVRB_4g092160	LOC104907085	autophagy-related protein 18f	autophagy-related protein 18f			Bv4_092160_nehd.t1	AT5G54730.1	AT5G54730	AT1G03380	GO:0005515,GO:0005488,GO:0003674,GO:0042594,GO:0009605,GO:0008150,GO:0006950,GO:0050896,GO:0009991,GO:0031667	'19.3.2.1.3'	component ATG18 of autophagosome ATG9-2-18 membrane shuttling complex	2707.3	2304.67	1966.3	3060.18	3053.82	2726	14577.6	8461.41	10627.4	15454.1	7521.71	11478.4
	Bv2_034490_udsn	1498.7	2.26755	0.270345	8.38762	4.96098e-17	9.81629e-13	BVRB_2g034490	LOC104886614	heat shock factor protein HSF30	heat shock factor protein HSF30	NC_025813.2		Bv2_034490_udsn.t1	AT2G26150.1	AT2G26150	AT3G22830	GO:0003700,GO:0003674,GO:0001071,GO:0005634,GO:0005622,GO:0044424,GO:0043226,GO:0005623,GO:0043227,GO:0005575,GO:0043231,GO:0044464,GO:0043229,GO:0006355,GO:0097659,GO:0044237,GO:0008152,GO:0043170,GO:0008150,GO:0018130,GO:0080090,GO:0032774,GO:0031323,GO:1903506,GO:0044260,GO:1901362,GO:2000112,GO:0050794,GO:0046483,GO:0006139,GO:0019438,GO:0009889,GO:0051171,GO:0034654,GO:0044238,GO:1901576,GO:…	'15.5.13'	transcription factor (HSF)	550.904	498.161	282.13	1177.14	1567.73	1432.64	2401.04	2184.08	1815.98	1585.73	2073.62	2415.27
	Bv6_127190_stch	778.32	2.26188	0.262	8.63311	5.97069e-18	1.18142e-13	BVRB_6g127190	LOC104894865	ethylene-responsive transcription factor ERF010	ethylene-responsive transcription factor ERF010	NC_025817.2	ERF	Bv6_127190_stch.t1	AT5G67190.1	AT5G67190	AT5G67190	GO:0003700,GO:0003674,GO:0001071,GO:0006355,GO:0097659,GO:0044237,GO:0008152,GO:0043170,GO:0008150,GO:0018130,GO:0080090,GO:0032774,GO:0031323,GO:1903506,GO:0044260,GO:1901362,GO:2000112,GO:0050794,GO:0046483,GO:0006139,GO:0019438,GO:0009889,GO:0051171,GO:0034654,GO:0044238,GO:1901576,GO:0009058,GO:2001141,GO:0010468,GO:0031326,GO:1901360,GO:0016070,GO:0050789,GO:0090304,GO:0006351,GO:0019222,GO:…	'15.5.7.2'	transcription factor (DREB)	313.372	215.81	249.613	357.611	266.564	255.336	1227.29	971.718	1526.88	1684.84	1073.83	1196.98
	Bv1_003860_rchm	10469.8	2.2617	0.291075	7.77016	7.83897e-15	1.5511e-10	BVRB_1g003860	LOC104886867	delta(8)-fatty-acid desaturase	delta(8)-fatty-acid desaturase	NC_025812.2		Bv1_003860_rchm.t1	AT2G46210.1	AT2G46210	AT2G46210	GO:0006629,GO:0008152,GO:0008150,GO:0044710,GO:0044238,GO:0044699,GO:0071704,GO:0016021,GO:0031224,GO:0016020,GO:0005575,GO:0044425,GO:0016491,GO:0003824,GO:0003674,GO:0030148,GO:0044255,GO:0044237,GO:0008610,GO:0008152,GO:0008150,GO:0044763,GO:0044710,GO:0044711,GO:0044238,GO:1901576,GO:1901564,GO:0006643,GO:0044699,GO:0009058,GO:0006665,GO:0006629,GO:1901566,GO:0071704,GO:0009987,GO:0046467,GO:…	'5.4.9'	delta-8 sphingolipid desaturase	3075.05	3364.83	4101.88	3883.43	3465.33	2128.28	13638	20946.8	15971.4	15368.6	14849.5	24844.1
	Bv6_131960_mqfi	766.432	2.26009	0.265531	8.51158	1.71579e-17	3.39504e-13	BVRB_6g131960	LOC104895347	fidgetin-like protein 1	fidgetin-like protein 1	NC_025817.2		Bv6_131960_mqfi.t1	AT3G27120.1	AT3G27120	AT3G27120	GO:0005524,GO:0005488,GO:0043168,GO:0032559,GO:1901363,GO:0017076,GO:0097367,GO:0032555,GO:0097159,GO:0032553,GO:0030554,GO:0035639,GO:0003674,GO:0000166,GO:1901265,GO:0043167,GO:0036094	'13.3.6.5.5.1'	ATPase component FIGL1 of FIGL1-FLIP meiotic crossover regulator complex	178.865	213.112	215.184	219.782	204.921	325.698	1017.16	1043.3	853.257	1151.41	2107.46	1667.03
	Bv3_070290_ogqu	770.669	2.2468	0.406209	5.53115	3.1814e-08	0.000629503	BVRB_3g070290											'35.2'	NA	359.161	257.173	204.664	85.6776	70.8061	55.8547	1152.34	1509.36	1228.43	565.501	1865.62	1893.43
	Bv9_216250_iynm	21861.2	2.24537	0.337616	6.65067	2.91771e-11	5.77326e-07	BVRB_9g216250	LOC104904246	arginine decarboxylase	arginine decarboxylase	NC_025820.2		Bv9_216250_iynm.t1	AT4G34710.1	AT4G34710	AT4G34710	GO:0006527,GO:0044237,GO:0008152,GO:0008150,GO:0044281,GO:0044763,GO:0006525,GO:0046395,GO:1901575,GO:0044710,GO:0009063,GO:0043436,GO:0044248,GO:0044238,GO:1901605,GO:0016054,GO:1901564,GO:1901606,GO:0044699,GO:0006520,GO:0009065,GO:0006082,GO:0071704,GO:0009987,GO:0009064,GO:0044712,GO:0006807,GO:0044282,GO:1901565,GO:0019752,GO:0009056,GO:0008295,GO:0044237,GO:0008152,GO:0008150,GO:0044106,GO:…	'8.1.1.1'	arginine decarboxylase	8332.25	9747.41	6343.62	8854.6	5302.96	5686.3	39431.2	41314.8	35059.3	54120	24648.6	23493.8
	Bv4_077830_epmy	3469.89	2.24349	0.298271	7.52165	5.40879e-14	1.07024e-09	BVRB_4g077830	LOC104890494	4,5-DOPA dioxygenase extradiol	4,5-DOPA dioxygenase extradiol	NC_025815.2					AT4G15093	GO:0008270,GO:0005488,GO:0046914,GO:0003674,GO:0043169,GO:0043167,GO:0046872,GO:0016701,GO:0003824,GO:0003674,GO:0016491,GO:0055114,GO:0008152,GO:0008150,GO:0044710,GO:0044699,GO:0006725,GO:0044237,GO:0008152,GO:0008150,GO:0009987,GO:0008198,GO:0005488,GO:0005506,GO:0046914,GO:0003674,GO:0043169,GO:0043167,GO:0046872,GO:0016491,GO:0003824,GO:0003674	'35.1'		1246.33	953.16	1115.13	1894.22	1795.14	1450.05	5643.92	3847.27	6201.08	8433.93	3762.97	5295.52
	Bv5_119990_wdfk	2403.43	2.23385	0.248072	9.00485	2.15971e-19	4.27341e-15	BVRB_5g119990	LOC104894561	protein indeterminate-domain 12	protein indeterminate-domain 12|zinc finger protein NUTCRACKER	NC_025816.2					AT4G02670	GO:0003676,GO:0005488,GO:1901363,GO:0097159,GO:0003674,GO:0006355,GO:0097659,GO:0044237,GO:0008152,GO:0043170,GO:0008150,GO:0018130,GO:0080090,GO:0032774,GO:0031323,GO:1903506,GO:0044260,GO:1901362,GO:2000112,GO:0050794,GO:0046483,GO:0006139,GO:0019438,GO:0009889,GO:0051171,GO:0034654,GO:0044238,GO:1901576,GO:0009058,GO:2001141,GO:0010468,GO:0031326,GO:1901360,GO:0016070,GO:0050789,GO:0090304,GO:…	'15.5.15'	C2H2 zinc finger transcription factor	686.842	724.761	1063.49	1186.45	1188.71	1146.11	2664.7	4164.83	4817.35	3726.28	4169.09	3302.6
	Bv2_028660_twpr	13110.5	2.2309	0.204546	10.9066	1.07162e-27	2.12042e-23	BVRB_2g028660						Bv2_028660_twpr.t1	AT3G02380.1	AT3G02380	AT3G02380	GO:0005515,GO:0005488,GO:0003674,GO:0005622,GO:0005623,GO:0005575,GO:0044464,GO:0008270,GO:0005488,GO:0046914,GO:0003674,GO:0043169,GO:0043167,GO:0046872,GO:0009658,GO:0008150,GO:0009657,GO:0006996,GO:0016043,GO:0009987,GO:0071840,GO:0007623,GO:0008150,GO:0048511,GO:0010018,GO:0044700,GO:0071490,GO:0008150,GO:0051716,GO:0071214,GO:0010218,GO:0071482,GO:0050794,GO:0009628,GO:0009416,GO:0044699,GO:…	'15.5.1.2'	transcription factor (BBX-CO)	5539.09	4023.95	3615.09	2974.5	3397.86	3724.13	21454.1	16664.7	23724.7	26125.7	23010.7	23071.5
	Bv1_007480_zqgd	3157.53	2.22875	0.28437	7.83752	4.5952e-15	9.09252e-11	BVRB_1g007480	LOC104891026	aldehyde dehydrogenase family 3 member H1	aldehyde dehydrogenase family 3 member H1	NC_025812.2		Bv1_007480_zqgd.t1	AT1G44170.1	AT1G44170	AT1G44170	GO:0008152,GO:0008150,GO:0016491,GO:0003824,GO:0003674,GO:0055114,GO:0008152,GO:0008150,GO:0044710,GO:0044699,GO:0004030,GO:0003824,GO:0003674,GO:0016491,GO:0016903,GO:0016620,GO:0006081,GO:0044237,GO:0008152,GO:0008150,GO:0044763,GO:0044710,GO:0044699,GO:0071704,GO:0009987,GO:0004029,GO:0003824,GO:0016903,GO:0016620,GO:0003674,GO:0016491,GO:0009737,GO:0009719,GO:0008150,GO:1901700,GO:0097305,GO:…	'50.1.2'	Aldehyde dehydrogenase family 3 member H1 OS=Arabidopsis thaliana (sp|q70du8|al3h1_arath : 654.0) & Enzyme classification.EC_1 oxidoreductases.EC_1.2 oxidoreductase acting on aldehyde or oxo group of donor(50.1.2 : 283.8)	1386.56	1105.13	812.916	1504.95	1298.67	1455.12	6508.51	3795.49	5178.49	5209.99	3450.63	6183.86
	Bv4_086820_cdgu	901.335	2.22043	0.174569	12.7195	4.61039e-37	9.12258e-33	BVRB_4g086820	LOC104891491	hypothetical protein	uncharacterized protein LOC104891491	NC_025815.2		Bv4_086820_cdgu.t1	AT5G53900.2	AT5G53900	AT3G15240		'35.1'		234.671	296.739	374.898	167.63	180.764	200.206	1442.77	1440.06	1361.28	1699.42	1781.01	1636.58
	Bv7_160100_wkqh	133.703	2.22014	0.355666	6.2422	4.31459e-10	8.53727e-06	BVRB_7g160100											'35.2'	NA	54.375	43.162	46.8622	29.8009	56.6449	18.1346	215.478	219.322	234.833	182.67	243.25	259.903
	Bv6_130230_uacs	5845.2	2.2171	0.3749	5.91385	3.34209e-09	6.61299e-05	BVRB_6g130230	LOC104895156	ubiquitin-conjugating enzyme E2-17 kDa	ubiquitin-conjugating enzyme E2-17 kDa	NC_025817.2					AT5G41700		'19.2.2.5.2'	conjugation E2 protein	1815.84	2070.88	1750.16	1763.84	1222.03	2601.96	8861.38	7546.8	9802.17	17594.6	5832.36	9280.37
	Bv3_061611z790	468.057	2.20899	0.350673	6.29928	2.99034e-10	5.91698e-06	BVRB_3g061611z790													131.645	128.587	113.808	147.142	153.274	245.18	562.117	559.728	606.262	497.485	1081.58	1389.87
	Bv9_205860_tuei	2916.73	2.20512	0.314781	7.00525	2.46545e-12	4.87839e-08	BVRB_9g205860	LOC104902912	benzyl alcohol O-benzoyltransferase	benzyl alcohol O-benzoyltransferase	NC_025820.2					AT5G17540	GO:0016747,GO:0003824,GO:0016740,GO:0016746,GO:0003674	'50.2.3'	Benzyl alcohol O-benzoyltransferase OS=Nicotiana tabacum (sp|q8gt20|bebt_tobac : 509.0) & Enzyme classification.EC_2 transferases.EC_2.3 acyltransferase(50.2.3 : 24.0)	1648.42	891.115	917.161	1154.79	593.938	670.256	5215.64	5063.44	5646.28	5526.75	3695.29	3977.73
	Bv5_114850_thze	185.973	2.20223	0.450818	4.88496	1.03452e-06	0.0204701	BVRB_5g114850	LOC104894059	glutathione S-transferase U9	glutathione S-transferase U9	NC_025816.2					AT5G62480	GO:0005515,GO:0005488,GO:0003674	'18.8.1.4'	class tau glutathione S-transferase	34.3421	91.7192	28.6912	182.531	296.552	339.48	152.575	303.091	261.029	142.833	198.83	200.004
	Bv6_154580_damj	4096.13	2.1916	0.320471	6.83869	7.99204e-12	1.58138e-07	BVRB_6g154580	LOC104897973	hypersensitive-induced response protein 2	hypersensitive-induced response protein 2	NC_025817.2					AT1G69840	GO:0005886,GO:0016020,GO:0005623,GO:0005575,GO:0071944,GO:0044464,GO:0005773,GO:0005737,GO:0005622,GO:0044424,GO:0043226,GO:0044444,GO:0005623,GO:0043227,GO:0005575,GO:0043231,GO:0044464,GO:0043229,GO:0050832,GO:0098542,GO:0009607,GO:0009605,GO:0008150,GO:0009620,GO:0051704,GO:0006950,GO:0006952,GO:0043207,GO:0050896,GO:0051707,GO:0043424,GO:0005488,GO:0019901,GO:0003674,GO:0005515,GO:0019900,GO:…	'35.1'		1469.56	1417.15	1539.76	2281.63	2174.16	1452.22	8671.33	5003.28	6548.19	9035.38	3818.67	5742.23
	Bv7_175660_rzzu	922.016	2.19133	0.434238	5.04637	4.50275e-07	0.0089096	BVRB_7g175660	LOC104900274	peroxidase 4	peroxidase 4	NC_025818.2					AT5G05340	GO:0004601,GO:0003824,GO:0016209,GO:0016684,GO:0003674,GO:0016491,GO:0042744,GO:0044237,GO:0008152,GO:0008150,GO:0042743,GO:0044248,GO:0072593,GO:0009987,GO:0009056,GO:0006979,GO:0008150,GO:0006950,GO:0050896,GO:0020037,GO:0005488,GO:1901363,GO:0097159,GO:0046906,GO:0003674,GO:0055114,GO:0008152,GO:0008150,GO:0044710,GO:0044699,GO:0071456,GO:0008150,GO:0051716,GO:0033554,GO:0009628,GO:0070482,GO:…	'35.1'		462.187	431.62	360.552	189.981	158.272	268.393	2427.81	1309.84	1990.93	1133.92	448.426	1882.27
	Bv6_151750_hjtq	251.763	2.18984	0.338839	6.46278	1.02794e-10	2.03398e-06	BVRB_6g151750	LOC104897658	hypothetical protein	uncharacterized protein LOC104897658	NC_025817.2					AT3G19340		'35.2'	NA	97.3026	92.6184	71.7279	74.5023	66.641	124.766	487.168	448.544	256.351	436.271	336.32	528.943
	Bv4_080050_ocda	1712.02	2.18753	0.362771	6.03008	1.63882e-09	3.24274e-05	BVRB_4g080050	LOC104890680	alkaline/neutral invertase A, mitochondrial	alkaline/neutral invertase A, mitochondrial|alkaline/neutral invertase CINV2	NC_025815.2		Bv4_080050_ocda.t1	AT1G56560.1	AT1G56560	AT1G56560	GO:0033926,GO:0003824,GO:0004553,GO:0016798,GO:0003674,GO:0016787,GO:0003824,GO:0003674,GO:0048825,GO:0022414,GO:0044702,GO:0009790,GO:0008150,GO:0010154,GO:0003006,GO:0032501,GO:0009793,GO:0048366,GO:0000003,GO:0044707,GO:0048316,GO:0009791,GO:0007275,GO:0061458,GO:0048367,GO:0048731,GO:0044699,GO:0048827,GO:0032502,GO:0048608,GO:0048856,GO:0099402,GO:0044767,GO:0005982,GO:0044237,GO:0044264,GO:…	'3.1.4.1.3'	alkaline sucrose-specific invertase (CIN)	559.49	588.082	669.46	907.065	708.894	601.345	3664.47	1657.1	2959.27	4278.18	1821.91	2128.97
	Bv6_150800_auwe	3015.25	2.18494	0.386655	5.65088	1.5963e-08	0.000315859	BVRB_6g150800	LOC104897564	hypothetical protein	uncharacterized protein LOC104897564	NC_025817.2		Bv6_150800_auwe.t1	AT5G43260.1	AT5G43260	AT5G43260		'35.2'	NA	812.763	987.33	1150.52	1920.3	1315.33	924.141	4563.86	3289.07	5567.69	8554.41	3404.09	3693.47
	Bv9_224301z3338	42.4538	2.17649	0.386438	5.63219	1.77938e-08	0.000352087	BVRB_9g224301z3338													10.0164	12.5889	18.1711	31.6635	29.9885	21.0362	66.9187	58.6381	62.6845	61.214	54.2906	82.2349
	Bv7_175010_ouqi	56.5313	2.17552	0.443776	4.90229	9.47255e-07	0.0187433	BVRB_7g175010	LOC104900210	laccase-3-like	laccase-3-like	NC_025818.2					AT2G30210	GO:0005507,GO:0005488,GO:0046914,GO:0003674,GO:0043169,GO:0043167,GO:0046872,GO:0016491,GO:0003824,GO:0003674,GO:0055114,GO:0008152,GO:0008150,GO:0044710,GO:0044699,GO:0046274,GO:0044237,GO:0008152,GO:0046271,GO:0008150,GO:0044763,GO:0019439,GO:1901575,GO:0044710,GO:0044248,GO:0009808,GO:0044699,GO:1901361,GO:0019748,GO:1901360,GO:0006725,GO:0071704,GO:0009987,GO:0044712,GO:0009698,GO:0009056,GO:…	'50.1.10'	Laccase-3 OS=Arabidopsis thaliana (sp|q56yt0|lac3_arath : 758.0) & Enzyme classification.EC_1 oxidoreductases.EC_1.10 oxidoreductase acting on diphenol or related substance as donor(50.1.10 : 327.2)	18.602	23.3794	13.3892	48.4265	38.3186	42.0724	112.423	95.9533	43.0371	95.2218	59.2261	88.3264
	Bv5_115380_ycts	2703.58	2.16736	0.277114	7.82117	5.23338e-15	1.03553e-10	BVRB_5g115380	LOC104894126	calcium-dependent protein kinase 10	calcium-dependent protein kinase 10	NC_025816.2		Bv5_115380_ycts.t1	AT1G18890.1	AT1G18890	AT1G18890	GO:0005509,GO:0005488,GO:0003674,GO:0043169,GO:0043167,GO:0046872,GO:0004672,GO:0016773,GO:0003824,GO:0016301,GO:0016740,GO:0003674,GO:0016772,GO:0005524,GO:0005488,GO:0043168,GO:0032559,GO:1901363,GO:0017076,GO:0097367,GO:0032555,GO:0097159,GO:0032553,GO:0030554,GO:0035639,GO:0003674,GO:0000166,GO:1901265,GO:0043167,GO:0036094,GO:0006468,GO:0044237,GO:0008152,GO:0019538,GO:0043170,GO:0008150,GO:…	'18.4.5.4'	protein kinase (CDPK)	1176.22	850.65	903.772	1238.6	1600.22	1244.76	4981.43	3027.1	5149.48	5075.9	2875.99	4318.86
	Bv9_212970_osau	1124.77	2.16046	0.357196	6.04838	1.46306e-09	2.89495e-05	BVRB_9g212970	LOC104903842	expansin-like A2	expansin-like A2	NC_025820.2					AT4G38400	GO:0005576,GO:0005575,GO:0019953,GO:0022414,GO:0008150,GO:0051704,GO:0000003,GO:0044703,GO:0009505,GO:0030312,GO:0005623,GO:0005575,GO:0005618,GO:0071944,GO:0044464,GO:0005794,GO:0005737,GO:0005622,GO:0044424,GO:0043226,GO:0044444,GO:0005623,GO:0043227,GO:0043231,GO:0005575,GO:0044464,GO:0043229,GO:0012505,GO:0005829,GO:0005737,GO:0005622,GO:0044424,GO:0044444,GO:0005623,GO:0005575,GO:0044464,GO:…	'21.4.2.2'	alpha-like-class expansin	397.796	638.437	442.8	374.374	249.071	189.326	1207.21	2631.86	2775.89	1611	1768.32	1211.19
	Bv8_198820_tmod	177.821	2.15841	0.380305	5.67548	1.38297e-08	0.000273648	BVRB_8g198820	LOC104902427	CBL-interacting serine/threonine-protein kinase 21	CBL-interacting serine/threonine-protein kinase 21	NC_025819.2		Bv8_198820_tmod.t1	AT5G57630.1	AT5G57630	AT5G57630	GO:0004672,GO:0016773,GO:0003824,GO:0016301,GO:0016740,GO:0003674,GO:0016772,GO:0005524,GO:0005488,GO:0043168,GO:0032559,GO:1901363,GO:0017076,GO:0097367,GO:0032555,GO:0097159,GO:0032553,GO:0030554,GO:0035639,GO:0003674,GO:0000166,GO:1901265,GO:0043167,GO:0036094,GO:0006468,GO:0044237,GO:0008152,GO:0019538,GO:0043170,GO:0008150,GO:0044260,GO:0006464,GO:0016310,GO:0044267,GO:0044238,GO:0006793,GO:…	'18.4.5.3'	SNF1-related protein kinase (SnRK3)	67.2533	51.2548	76.5098	67.0521	102.461	38.4454	295.781	247.499	326.521	342.021	184.024	335.031
	Bv2_031340_kzux	105.428	2.15823	0.312248	6.91189	4.78234e-12	9.46283e-08	BVRB_2g031340	LOC104883257	hypothetical protein	uncharacterized protein LOC104883257	NC_025813.2		Bv2_031340_kzux.t1	AT1G67180.1	AT1G67180	AT1G67180		'35.1'		30.0493	42.2628	32.5167	42.8388	45.8157	26.1139	180.681	144.691	147.823	146.719	200.241	225.385
	Bv3_062470_fpkn	542.388	2.15448	0.362875	5.93726	2.89826e-09	5.73478e-05	BVRB_3g062470	LOC104889448	thioredoxin-like 3-3	thioredoxin-like 3-3	NC_025814.2		Bv3_062470_fpkn.t1	AT3G53220.1	AT3G53220	AT3G53220	GO:0006662,GO:0008152,GO:0008150,GO:0044281,GO:0044710,GO:0044699,GO:0071704,GO:0018904,GO:0015035,GO:0003824,GO:0015036,GO:0016667,GO:0003674,GO:0016491,GO:0045454,GO:0065008,GO:0008150,GO:0044763,GO:0050794,GO:0044699,GO:0019725,GO:0050789,GO:0042592,GO:0009987,GO:0065007	'35.1'		260.428	198.725	197.969	249.583	249.904	270.569	1167.06	590.951	1164.81	700.56	1061.13	396.961
	Bv2_040950_jyxw	255.619	2.14997	0.312653	6.87653	6.13278e-12	1.21349e-07	BVRB_2g040950	LOC104887446	cytokinin dehydrogenase 6	cytokinin dehydrogenase 6	NC_025813.2		Bv2_040950_jyxw.t1	AT3G63440.1	AT3G63440	AT3G63440	GO:0003824,GO:0003674,GO:0050660,GO:0005488,GO:0043168,GO:1901363,GO:0097159,GO:0003674,GO:0000166,GO:1901265,GO:0043167,GO:0048037,GO:0050662,GO:0036094,GO:0055114,GO:0008152,GO:0008150,GO:0044710,GO:0044699,GO:0009690,GO:0065008,GO:0044237,GO:0008152,GO:0008150,GO:0034754,GO:0010817,GO:0046483,GO:0009308,GO:1901564,GO:0042445,GO:0006725,GO:0071704,GO:0009987,GO:0006807,GO:0065007,GO:0019139,GO:…	'11.4.3.2'	cytokinin dehydrogenase	117.335	92.6184	90.8554	67.0521	113.29	169.74	467.093	476.72	386.398	345.908	294.72	445.693
	Bv6_138240_qeus	123.391	2.1474	0.34775	6.17514	6.61041e-10	1.308e-05	BVRB_6g138240	LOC104895995	pentatricopeptide repeat-containing protein At1g20230	pentatricopeptide repeat-containing protein At1g20230	NC_025817.2					AT3G57430	GO:0005515,GO:0005488,GO:0003674,GO:0008270,GO:0005488,GO:0046914,GO:0003674,GO:0043169,GO:0043167,GO:0046872	'35.1'		67.2533	39.5651	31.5603	59.6018	77.4702	68.9116	164.62	150.784	287.226	175.869	172.038	185.79
	Bv4_086890_njyo	38278.2	2.14604	0.180191	11.9098	1.05214e-32	2.08188e-28	BVRB_4g086890	LOC104891505	early nodulin-like protein 2	early nodulin-like protein 2	NC_025815.2					AT4G27520	GO:0009055,GO:0003674,GO:0032578,GO:0005737,GO:0044433,GO:0005622,GO:0044424,GO:0098588,GO:0044446,GO:0043226,GO:0044444,GO:0016020,GO:0031090,GO:0005623,GO:0044422,GO:0043227,GO:0012506,GO:0005575,GO:0031410,GO:0031982,GO:0044464,GO:0098805,GO:0043229,GO:0097708,GO:0030659,GO:0033095,GO:0046658,GO:0005886,GO:0031224,GO:0016020,GO:0005623,GO:0031226,GO:0005575,GO:0071944,GO:0044464,GO:0044425,GO:…	'35.1'		13668.2	12406.4	12137.3	17141.1	12705.1	12659.4	58956.7	45904.5	64263.7	66265.6	76642.8	66588
	Bv8_182310_hgus	245.228	2.14046	0.307551	6.95968	3.41049e-12	6.74834e-08	BVRB_8g182310	LOC104900607	anthocyanidin 3-O-glucoside 2''-O-glucosyltransferase	anthocyanidin 3-O-glucoside 2''-O-glucosyltransferase	NC_025819.2					AT4G27560	GO:0008152,GO:0008150,GO:0016758,GO:0003824,GO:0016740,GO:0003674,GO:0016757	'50.2.4'	Anthocyanidin 3-O-glucoside 2''-O-glucosyltransferase OS=Ipomoea nil (sp|q53uh4|dusky_iponi : 494.0) & Enzyme classification.EC_2 transferases.EC_2.4 glycosyltransferase(50.2.4 : 118.2)	84.4243	112.401	81.2916	59.6018	49.9808	100.829	484.492	432.551	313.422	330.361	438.555	454.83
	Bv3_058330_wnda	763.242	2.13653	0.167124	12.7841	2.01126e-37	3.97968e-33	BVRB_3g058330	LOC104888974	AP2-like ethylene-responsive transcription factor At2g41710	AP2-like ethylene-responsive transcription factor At2g41710	NC_025814.2		Bv3_058330_wnda.t1	AT2G41710.3	AT2G41710	AT2G41710	GO:0003700,GO:0003674,GO:0001071,GO:0006355,GO:0097659,GO:0044237,GO:0008152,GO:0043170,GO:0008150,GO:0018130,GO:0080090,GO:0032774,GO:0031323,GO:1903506,GO:0044260,GO:1901362,GO:2000112,GO:0050794,GO:0046483,GO:0006139,GO:0019438,GO:0009889,GO:0051171,GO:0034654,GO:0044238,GO:1901576,GO:0009058,GO:2001141,GO:0010468,GO:0031326,GO:1901360,GO:0016070,GO:0050789,GO:0090304,GO:0006351,GO:0019222,GO:…	'35.1'		304.786	319.219	308.908	402.312	404.844	398.237	1311.61	1316.69	1475.42	1172.78	791.797	952.301
	Bv9_223830_qeex	75.9015	2.13621	0.366401	5.83024	5.53474e-09	0.000109516	BVRB_9g223830											'35.2'	NA	50.0822	20.6818	27.7348	20.4881	23.3244	32.6423	144.544	169.061	108.528	95.2218	98.7102	119.799
	Bv5_099470_mzqp	3889.06	2.13593	0.179784	11.8805	1.49455e-32	2.95726e-28	BVRB_5g099470	LOC104892202	putative glucose-6-phosphate 1-epimerase	putative glucose-6-phosphate 1-epimerase	NC_025816.2		Bv5_099470_mzqp.t1	AT4G23730.1	AT4G23730	AT4G23730	GO:0030246,GO:0005488,GO:0003674,GO:0005975,GO:0008152,GO:0008150,GO:0044238,GO:0071704,GO:0016853,GO:0003824,GO:0003674,GO:0003824,GO:0003674,GO:0009737,GO:0009719,GO:0008150,GO:1901700,GO:0097305,GO:0010033,GO:0001101,GO:0042221,GO:0050896,GO:0033993,GO:0009725,GO:0005618,GO:0030312,GO:0005623,GO:0005575,GO:0071944,GO:0044464,GO:0005829,GO:0005737,GO:0005622,GO:0044424,GO:0044444,GO:0005623,GO:…	'35.1'		1409.46	1261.59	1426.91	2203.4	1711.84	1665.49	4982.77	5801.37	7220.88	6868.6	5992.41	6123.97
	Bv_001250_pikf	3620.33	2.13453	0.353387	6.04021	1.53914e-09	3.0455e-05	BVRB_001250	LOC104883456	hypothetical protein	uncharacterized protein DDB_G0283357			Bv_001250_pikf.t1	AT5G50360.1	AT5G50360			'35.2'	NA	1936.04	1758.85	651.289	1486.32	1486.93	1253.47	6690.53	5196.71	7190	5770.63	6132.72	3890.42
	Bv6_152360_odax	366197	2.13239	0.280229	7.60945	2.75267e-14	5.4467e-10	BVRB_6g152360	LOC104897762	cold and drought-regulated protein CORA-like	cold and drought-regulated protein CORA-like	NC_025817.2							'35.2'	NA	131370	110161	121039	219927	172847	120430	410046	448614	730999	773288	549680	605964
	Bv2_035050_mmhk	52.9605	2.12815	0.40685	5.2308	1.68781e-07	0.00333967	BVRB_2g035050									AT5G04740		'35.1'		17.171	16.1857	17.2147	26.0758	19.1593	13.0569	99.0397	61.6843	61.7489	133.116	88.8391	82.2349
	Bv9_220780_hcsw	2808.65	2.12434	0.324436	6.54781	5.83875e-11	1.15531e-06	BVRB_9g220780	LOC104904672	mitochondrial arginine transporter BAC2	mitochondrial arginine transporter BAC2	NC_025820.2		Bv9_220780_hcsw.t1	AT1G79900.1	AT1G79900	AT1G79900	GO:0055085,GO:0008150,GO:0006810,GO:0051179,GO:0051234,GO:0006972,GO:0008150,GO:0009628,GO:0006950,GO:0006970,GO:0050896,GO:0043091,GO:0043090,GO:0008150,GO:0044765,GO:0046942,GO:0006810,GO:0015807,GO:1902578,GO:0006865,GO:0071702,GO:0015849,GO:0006811,GO:0051179,GO:0044699,GO:0051234,GO:0090467,GO:1902023,GO:0006812,GO:0006820,GO:0015711,GO:0043092,GO:0071705,GO:0015181,GO:0022891,GO:0015075,GO:…	'24.2.13'	solute transporter (MTCC)	1073.19	923.486	811.004	1421.13	1585.22	1204.87	5143.37	3378.93	3717.1	7238.8	2691.97	4514.8
	Bv_010120_aqsr	228.288	2.11815	0.444974	4.76017	1.93433e-06	0.0382745	BVRB_010120											'35.2'	NA	87.2862	73.735	60.2514	214.194	92.4644	127.668	335.932	210.183	412.595	604.367	311.642	209.141
	Bv_009770_rkut	91.7673	2.11324	0.431102	4.90195	9.48899e-07	0.0187759	BVRB_009770	LOC104884595	hypothetical protein	uncharacterized protein LOC104884595								'35.2'	NA	15.7401	43.162	32.5167	27.9384	61.6429	47.1501	115.1	144.691	142.21	135.059	108.581	227.415
	Bv5_098930_sojm	827.768	2.11246	0.433866	4.86891	1.12215e-06	0.0222039	BVRB_5g098930	LOC104892162	ethylene-responsive transcription factor ERF061	ethylene-responsive transcription factor ERF061	NC_025816.2		Bv5_098930_sojm.t1	AT1G64380.1	AT1G64380	AT1G64380	GO:0003700,GO:0003674,GO:0001071,GO:0006355,GO:0097659,GO:0044237,GO:0008152,GO:0043170,GO:0008150,GO:0018130,GO:0080090,GO:0032774,GO:0031323,GO:1903506,GO:0044260,GO:1901362,GO:2000112,GO:0050794,GO:0046483,GO:0006139,GO:0019438,GO:0009889,GO:0051171,GO:0034654,GO:0044238,GO:1901576,GO:0009058,GO:2001141,GO:0010468,GO:0031326,GO:1901360,GO:0016070,GO:0050789,GO:0090304,GO:0006351,GO:0019222,GO:…	'15.5.7.2'	transcription factor (DREB)	382.056	419.031	514.528	106.166	100.795	166.839	2474.65	935.925	2281.9	601.452	538.675	1411.19
	Bv7_162210_ifan	487.667	2.10851	0.271911	7.75439	8.87707e-15	1.75651e-10	BVRB_7g162210	LOC104898698	putative serine/threonine-protein kinase	putative serine/threonine-protein kinase	NC_025818.2					AT1G16670	GO:0004672,GO:0016773,GO:0003824,GO:0016301,GO:0016740,GO:0003674,GO:0016772,GO:0005524,GO:0005488,GO:0043168,GO:0032559,GO:1901363,GO:0017076,GO:0097367,GO:0032555,GO:0097159,GO:0032553,GO:0030554,GO:0035639,GO:0003674,GO:0000166,GO:1901265,GO:0043167,GO:0036094,GO:0006468,GO:0044237,GO:0008152,GO:0019538,GO:0043170,GO:0008150,GO:0044260,GO:0006464,GO:0016310,GO:0044267,GO:0044238,GO:0006793,GO:…	'50.2.7'	Cold-responsive protein kinase 1 OS=Arabidopsis thaliana (sp|q93yn1|crpk1_arath : 327.0) & Enzyme classification.EC_2 transferases.EC_2.7 transferase transferring phosphorus-containing group(50.2.7 : 120.2)	216.069	203.221	154.932	206.744	175.766	253.885	883.327	624.458	965.528	946.388	583.095	638.59
	Bv1_003640_tkfj	2517.3	2.10558	0.305787	6.88576	5.74786e-12	1.13733e-07	BVRB_1g003640	LOC104886686	common plant regulatory factor 1	common plant regulatory factor 1	NC_025812.2	bZIP	Bv1_003640_tkfj.t1	AT2G46270.1	AT2G46270	AT2G46270	GO:0003700,GO:0003674,GO:0001071,GO:0006355,GO:0097659,GO:0044237,GO:0008152,GO:0043170,GO:0008150,GO:0018130,GO:0080090,GO:0032774,GO:0031323,GO:1903506,GO:0044260,GO:1901362,GO:2000112,GO:0050794,GO:0046483,GO:0006139,GO:0019438,GO:0009889,GO:0051171,GO:0034654,GO:0044238,GO:1901576,GO:0009058,GO:2001141,GO:0010468,GO:0031326,GO:1901360,GO:0016070,GO:0050789,GO:0090304,GO:0006351,GO:0019222,GO:…	'15.5.4.1'	transcription factor (bZIP)	1254.92	1295.76	798.571	880.989	736.383	544.039	4337.67	5170.06	4902.49	2117.23	4590.73	3578.74
	Bv5_098710_jymw	536.995	2.10508	0.318887	6.60132	4.07522e-11	8.06365e-07	BVRB_5g098710	LOC104892143	UDP-glucose 4-epimerase GEPI48	UDP-glucose 4-epimerase GEPI48	NC_025816.2		Bv5_098710_jymw.t1	AT4G10960.1	AT4G10960	AT4G23920	GO:0003978,GO:0003824,GO:0016854,GO:0003674,GO:0016853,GO:0016857,GO:0006012,GO:0008152,GO:0008150,GO:0044281,GO:0005975,GO:0044710,GO:0044238,GO:0019318,GO:0044699,GO:0044723,GO:0071704,GO:0005996,GO:0009832,GO:0044085,GO:0008150,GO:0042546,GO:0071554,GO:0071669,GO:0009987,GO:0071840,GO:0042546,GO:0044085,GO:0008150,GO:0071554,GO:0009987,GO:0071840,GO:0010246,GO:0044036,GO:0044237,GO:0044264,GO:…	'3.13.8'	UDP-D-glucose 4-epimerase	236.102	186.136	159.714	314.772	281.558	343.833	936.862	805.703	755.956	1240.8	492.141	690.367
	Bv8_198740_ezix	5863.84	2.10268	0.155877	13.4893	1.80794e-41	3.57737e-37	BVRB_8g198740	LOC104902423	uncharacterized LOC104902423	uncharacterized protein LOC104902423	NC_025819.2		Bv8_198740_ezix.t1	AT5G57610.1	AT5G57610	AT5G57610	GO:0005515,GO:0005488,GO:0003674,GO:0004672,GO:0016773,GO:0003824,GO:0016301,GO:0016740,GO:0003674,GO:0016772,GO:0006468,GO:0044237,GO:0008152,GO:0019538,GO:0043170,GO:0008150,GO:0044260,GO:0006464,GO:0016310,GO:0044267,GO:0044238,GO:0006793,GO:0043412,GO:1901564,GO:0006796,GO:0036211,GO:0071704,GO:0009987,GO:0006807,GO:0005524,GO:0005488,GO:0043168,GO:0032559,GO:1901363,GO:0017076,GO:0097367,GO:…	'18.4.1.30'	protein kinase (MAP3K-RAF)	2127.78	2283.09	2076.28	3315.35	2898.05	2401.03	9420.82	8631.23	9814.33	10243.1	8051.22	9103.71
	Bv6_150880_onnf	63.4922	2.09763	0.433476	4.83911	1.30424e-06	0.0258071	BVRB_6g150880	LOC104897571	putative transcription factor C16C4.22	putative transcription factor C16C4.22	NC_025817.2		Bv6_150880_onnf.t1	AT5G43250.1	AT5G43250	AT5G43250	GO:0046982,GO:0005488,GO:0046983,GO:0003674,GO:0005515	'15.5.50'	transcription factor (DPB3)	31.4803	26.077	23.9093	20.4881	25.8234	18.86	165.958	86.0534	96.3657	50.5258	87.429	128.936
	Bv2_039030_gjzu	242.561	2.09164	0.231157	9.04857	1.44852e-19	2.86619e-15	BVRB_2g039030	LOC104887214	condensin complex subunit 3	condensin complex subunit 3	NC_025813.2		Bv2_039030_gjzu.t1	AT5G37630.1	AT5G37630	AT5G37630	GO:0000796,GO:0043228,GO:0005622,GO:0044815,GO:0043234,GO:0044424,GO:0043232,GO:0044446,GO:0043226,GO:0032991,GO:0005623,GO:0044422,GO:0000793,GO:0005575,GO:0044427,GO:0044464,GO:0005694,GO:0043229,GO:0007076,GO:0008150,GO:0000278,GO:0007059,GO:0044763,GO:1903047,GO:0030261,GO:0006323,GO:0051276,GO:0098813,GO:0006996,GO:0000280,GO:0044699,GO:0000819,GO:0071103,GO:1902589,GO:0016043,GO:0048285,GO:…	'13.3.1.2.2'	component CAP-G of condensin I complex	131.645	98.0136	74.597	102.441	124.119	143.626	408.204	397.521	477.15	306.07	303.181	344.168
	Bv7_172990_aiwy	70.1085	2.09034	0.344019	6.07623	1.23044e-09	2.43467e-05	BVRB_7g172990	LOC104900442	uncharacterized LOC104900442	uncharacterized protein LOC104900442	NC_025818.2						GO:0006508,GO:0008152,GO:0043170,GO:0019538,GO:0008150,GO:0044238,GO:1901564,GO:0071704,GO:0006807,GO:0008234,GO:0008233,GO:0003824,GO:0070011,GO:0003674,GO:0016787	'35.2'	NA	22.8947	26.077	33.473	20.4881	49.1477	36.9947	145.883	96.7148	113.206	89.3918	99.4152	107.616
	Bv7_161880_rxjj	11343	2.08956	0.282228	7.40382	1.3232e-13	2.61822e-09	BVRB_7g161880	LOC104898673	phenylalanine ammonia-lyase	phenylalanine ammonia-lyase	NC_025818.2		Bv7_161880_rxjj.t1	AT2G37040.1	AT2G37040	AT2G37040	GO:0016841,GO:0003824,GO:0016829,GO:0003674,GO:0016840,GO:0003824,GO:0003674,GO:0005737,GO:0005622,GO:0044424,GO:0005623,GO:0005575,GO:0044464,GO:0006559,GO:1902222,GO:0044237,GO:0008152,GO:0008150,GO:0009072,GO:0044281,GO:0044763,GO:0046395,GO:0019439,GO:1901575,GO:0044710,GO:0009063,GO:0043436,GO:0044248,GO:0009074,GO:1901605,GO:0044238,GO:0016054,GO:1901564,GO:1901606,GO:0044699,GO:0006520,GO:…	'9.2.1.1.1'	phenylalanine ammonia lyase (PAL)	4918.07	4951.04	5378.64	3577.97	3643.6	2253.77	13622	20889.6	30384.2	15583.3	14626.7	16287.6
	Bv2_037030_kstc	4912.98	2.0877	0.182304	11.4518	2.30377e-30	4.55846e-26	BVRB_2g037030	LOC104886948	thiamine pyrophosphokinase 2	thiamine pyrophosphokinase 2	NC_025813.2		Bv2_037030_kstc.t1	AT1G02880.3	AT1G02880	AT1G02880	GO:0004788,GO:0003824,GO:0016778,GO:0016740,GO:0003674,GO:0016772,GO:0005524,GO:0005488,GO:0043168,GO:0032559,GO:1901363,GO:0017076,GO:0097367,GO:0032555,GO:0097159,GO:0032553,GO:0030554,GO:0035639,GO:0003674,GO:0000166,GO:1901265,GO:0043167,GO:0036094,GO:0009229,GO:0044237,GO:0044272,GO:0008152,GO:0072527,GO:0009108,GO:0008150,GO:0006790,GO:0018130,GO:0006732,GO:0090407,GO:1901362,GO:0042357,GO:…	'7.2.3'	thiamine diphosphokinase	1999	1636.56	1699.47	1864.42	1829.3	1820.72	9054.1	7662.56	5953.15	7706.16	7977.9	9752.46
	Bv4_091820_kgpn	1940.68	2.08464	0.367922	5.666	1.46167e-08	0.000289221	BVRB_4g091820	LOC104907059	electron transfer flavoprotein subunit alpha, mitochondrial	electron transfer flavoprotein subunit alpha, mitochondrial			Bv4_091820_kgpn.t1	AT1G50940.1	AT1G50940	AT1G50940	GO:0005739,GO:0005737,GO:0005622,GO:0044424,GO:0043226,GO:0044444,GO:0005623,GO:0043227,GO:0005575,GO:0043231,GO:0044464,GO:0043229,GO:0009055,GO:0003674,GO:0050660,GO:0005488,GO:0043168,GO:1901363,GO:0097159,GO:0003674,GO:0000166,GO:1901265,GO:0043167,GO:0048037,GO:0050662,GO:0036094,GO:0005507,GO:0005488,GO:0046914,GO:0003674,GO:0043169,GO:0043167,GO:0046872	'4.2.7.8.1.1'	subunit alpha of ETF electron transfer flavoprotein complex	701.151	542.222	566.172	1104.5	1143.73	949.53	3961.59	1551.25	2162.15	5103.11	2150.47	3352.34
	Bv4_085760_zuqz	1010.25	2.08084	0.341832	6.0873	1.14831e-09	2.27215e-05	BVRB_4g085760											'35.2'	NA	453.602	358.784	278.304	780.411	459.823	488.91	1552.51	1855.1	1200.36	1616.83	932.106	2146.23
	Bv3_069540_erom	7621.4	2.07915	0.16995	12.2339	2.04847e-34	4.0533e-30	BVRB_3g069540	LOC104906832	glutathione reductase, chloroplastic	glutathione reductase, chloroplastic			Bv3_069540_erom.t1	AT3G24170.1	AT3G24170	AT3G24170	GO:0016491,GO:0003824,GO:0003674,GO:0055114,GO:0008152,GO:0008150,GO:0044710,GO:0044699,GO:0050660,GO:0005488,GO:0043168,GO:1901363,GO:0097159,GO:0003674,GO:0000166,GO:1901265,GO:0043167,GO:0048037,GO:0050662,GO:0036094,GO:0045454,GO:0065008,GO:0008150,GO:0044763,GO:0050794,GO:0044699,GO:0019725,GO:0050789,GO:0042592,GO:0009987,GO:0065007,GO:0016668,GO:0003824,GO:0016667,GO:0003674,GO:0016491,GO:…	'10.4.1.4'	glutathione reductase (GR)	2574.23	3107.66	2778.26	3954.21	4037.61	3201.13	13866.9	11205.2	10690	13686.7	10742.5	11612.4
	Bv1_020870_fahw	815.511	2.0768	0.40186	5.16798	2.36635e-07	0.00468229	BVRB_1g020870	LOC104905621	CO(2)-response secreted protease	CO(2)-response secreted protease			Bv1_020870_fahw.t1	AT1G20160.1	AT1G20160	AT1G20160	GO:0004252,GO:0008233,GO:0003824,GO:0070011,GO:0008236,GO:0003674,GO:0004175,GO:0016787,GO:0017171,GO:0006508,GO:0008152,GO:0043170,GO:0019538,GO:0008150,GO:0044238,GO:1901564,GO:0071704,GO:0006807,GO:2000038,GO:0008150,GO:0032501,GO:0048580,GO:0044707,GO:0009791,GO:0051239,GO:0007275,GO:0050793,GO:0044699,GO:0032502,GO:0009888,GO:0050789,GO:0048856,GO:2000026,GO:0010374,GO:0090558,GO:0044767,GO:…	'19.4.2.1.5'	protease (SBT5)	228.947	294.041	596.776	402.312	287.389	215.44	1480.24	1196.37	2053.62	1199.99	638.091	1192.91
	Bv9_217060_dfyd	5050.08	2.07672	0.225798	9.19724	3.67251e-20	7.2668e-16	BVRB_9g217060	LOC104904315	hypothetical protein	uncharacterized protein LOC104904315	NC_025820.2		Bv9_217060_dfyd.t1	AT4G39140.1	AT4G39140	AT4G39140	GO:0005886,GO:0016020,GO:0005623,GO:0005575,GO:0071944,GO:0044464	'35.2'	NA	2154.97	1988.15	1700.43	2261.14	2286.62	2702.79	10686.9	6837.82	7124.51	8581.62	5922.61	8353.45
	Bv8_193620_qqxn	2573.05	2.07049	0.418513	4.94726	7.52643e-07	0.0148925	BVRB_8g193620	LOC104901966	probable glycosyltransferase At3g42180	probable glycosyltransferase At3g42180|probable glycosyltransferase At5g20260	NC_025819.2		Bv8_193620_qqxn.t1	AT5G20260.1	AT5G20260	AT3G42180	GO:0010398,GO:0008152,GO:0043170,GO:0008150,GO:0005975,GO:0071704,GO:0005976,GO:0010393,GO:0044238,GO:0045489,GO:0008152,GO:0045488,GO:0043170,GO:0008150,GO:0005975,GO:0044710,GO:0010393,GO:0044711,GO:0044238,GO:1901576,GO:0044699,GO:0009058,GO:0044723,GO:0016051,GO:0000271,GO:0071704,GO:0005976,GO:0009059,GO:0005794,GO:0005737,GO:0005622,GO:0044424,GO:0043226,GO:0044444,GO:0005623,GO:0043227,GO:…	'21.3.4.1.1'	xylogalacturonan xylosyltransferase	525.148	1568.22	1144.78	1097.05	1698.51	1844.66	4606.68	4854.02	4149.34	3671.87	1549.75	4166.57
	Bv1_005610_hzzd	625.344	2.0699	0.264727	7.81899	5.32469e-15	1.0536e-10	BVRB_1g005610	LOC104888384	hypothetical protein	uncharacterized protein LOC104888384	NC_025812.2					AT5G65520	GO:0005515,GO:0005488,GO:0003674	'35.2'	NA	271.875	252.677	270.653	309.184	302.384	356.164	1039.92	884.141	1413.68	898.777	525.984	978.697
	Bv6_133740_mcxc	1860.13	2.06936	0.173179	11.9493	6.54959e-33	1.29597e-28	BVRB_6g133740	LOC104895509	uncharacterized LOC104895509	uncharacterized protein LOC104895509	NC_025817.2		Bv6_133740_mcxc.t1	AT4G38060.2	AT4G38060	AT4G38060		'35.2'	NA	859.983	651.926	581.474	1225.56	1087.08	1001.76	2928.36	3001.21	2834.83	3039.32	2484.68	2625.43
	Bv7_177390_ixxm	3725.34	2.06491	0.33695	6.12824	8.8857e-10	1.75821e-05	BVRB_7g177390									AT4G27520	GO:0009055,GO:0003674,GO:0032578,GO:0005737,GO:0044433,GO:0005622,GO:0044424,GO:0098588,GO:0044446,GO:0043226,GO:0044444,GO:0016020,GO:0031090,GO:0005623,GO:0044422,GO:0043227,GO:0012506,GO:0005575,GO:0031410,GO:0031982,GO:0044464,GO:0098805,GO:0043229,GO:0097708,GO:0030659,GO:0033095,GO:0046658,GO:0005886,GO:0031224,GO:0016020,GO:0005623,GO:0031226,GO:0005575,GO:0071944,GO:0044464,GO:0044425,GO:…	'35.1'		1636.97	1441.43	1452.73	2393.39	1890.94	1698.13	6301.07	4747.4	7908.53	8148.26	3949.11	3136.1
	Bv9_216610_mruj	2702.36	2.06153	0.214245	9.6223	6.43745e-22	1.27378e-17	BVRB_9g216610	LOC104904269	squalene synthase	squalene synthase	NC_025820.2					AT4G34640	GO:0004310,GO:0004659,GO:0003824,GO:0016765,GO:0003674,GO:0004311,GO:0016740,GO:0006696,GO:0044107,GO:0006066,GO:0044699,GO:0044255,GO:0009058,GO:0044237,GO:0008610,GO:0008152,GO:0008150,GO:0097384,GO:0006629,GO:0044108,GO:0044281,GO:0044763,GO:0008202,GO:1901360,GO:1901617,GO:0044710,GO:1901362,GO:0016129,GO:1901615,GO:1902652,GO:1902653,GO:0016125,GO:0071704,GO:0016126,GO:0008204,GO:0009987,GO:…	'9.1.5.1'	squalene synthase	1118.98	1132.1	933.419	975.98	756.375	948.804	3352.63	5175.39	4758.41	3735.02	5236.57	4304.64
	Bv8_184110_njkc	4346.69	2.06144	0.32055	6.43095	1.26809e-10	2.50917e-06	BVRB_8g184110	LOC104900772	helicase-like transcription factor CHR28	helicase-like transcription factor CHR28	NC_025819.2		Bv8_184110_njkc.t1	AT1G61140.1	AT1G61140	AT1G61140	GO:0005524,GO:0005488,GO:0043168,GO:0032559,GO:1901363,GO:0017076,GO:0097367,GO:0032555,GO:0097159,GO:0032553,GO:0030554,GO:0035639,GO:0003674,GO:0000166,GO:1901265,GO:0043167,GO:0036094,GO:0009553,GO:0008150,GO:0032501,GO:0044707,GO:0007275,GO:0044699,GO:0048229,GO:0032502,GO:0048856,GO:0044767	'12.4.1.5.3'	chromatin remodeling factor (Ris1)	1399.44	2038.5	1481.42	2138.22	1342.82	1120.72	8573.63	5237.83	6728.76	10080.9	6596.66	5421.42
	Bv_032110_xcwc	49.4265	2.05792	0.410881	5.00856	5.4839e-07	0.010851	BVRB_032110											'35.2'	NA	34.3421	13.4881	18.1711	22.3507	20.8253	25.3885	117.777	70.8227	79.5251	77.732	50.7652	61.93
	Bv7_172180_srfz	824.34	2.05536	0.294038	6.99012	2.74642e-12	5.43434e-08	BVRB_7g172180	LOC104899959	hypothetical protein	inositol 3-kinase	NC_025818.2		Bv7_172180_srfz.t1	AT5G58730.1	AT5G58730	AT5G58730	GO:0005524,GO:0005488,GO:0043168,GO:0032559,GO:1901363,GO:0017076,GO:0097367,GO:0032555,GO:0097159,GO:0032553,GO:0030554,GO:0035639,GO:0003674,GO:0000166,GO:1901265,GO:0043167,GO:0036094,GO:0010264,GO:0006066,GO:0044237,GO:0008152,GO:0008150,GO:0044281,GO:0044763,GO:1901617,GO:0090407,GO:0044710,GO:1901615,GO:0044711,GO:0046165,GO:1901576,GO:0019751,GO:0006793,GO:0044283,GO:0019637,GO:0043647,GO:…	'35.1'		333.405	289.545	279.261	327.81	280.725	412.744	1604.71	1123.26	1020.73	1990.91	984.281	1244.69
	Bv5_099460_ppau	246.128	2.05295	0.307109	6.68475	2.31313e-11	4.577e-07	BVRB_5g099460											'35.2'	NA	147.385	73.735	93.7245	113.616	133.282	130.569	412.219	578.004	303.131	358.539	308.822	300.513
	Bv8_187700_wjoj	7601.87	2.03812	0.237485	8.5821	9.31592e-18	1.84334e-13	BVRB_8g187700	LOC104901227	CSC1-like protein ERD4	CSC1-like protein ERD4	NC_025819.2					AT1G30360	GO:0016020,GO:0005575,GO:0005886,GO:0016020,GO:0005623,GO:0005575,GO:0071944,GO:0044464,GO:0005773,GO:0005737,GO:0005622,GO:0044424,GO:0043226,GO:0044444,GO:0005623,GO:0043227,GO:0005575,GO:0043231,GO:0044464,GO:0043229,GO:0005774,GO:0005737,GO:0005622,GO:0044437,GO:0044424,GO:0098588,GO:0044446,GO:0043226,GO:0044444,GO:0016020,GO:0031090,GO:0005623,GO:0044422,GO:0043227,GO:0043231,GO:0005575,GO:…	'24.3.7'	calcium-permeable channel (OSCA)	2777.42	2446.74	3096.73	3460.63	3628.6	4003.4	8347.44	9810.84	16013.5	11237.1	13497.2	12902.8
	Bv7_165520_tntr	1570.68	2.038	0.268948	7.57767	3.51829e-14	6.96165e-10	BVRB_7g165520	LOC104899214	ethanolamine-phosphate cytidylyltransferase	ethanolamine-phosphate cytidylyltransferase	NC_025818.2		Bv7_165520_tntr.t1	AT2G38670.1	AT2G38670	AT2G38670	GO:0003824,GO:0003674,GO:0009058,GO:0008152,GO:0008150,GO:0031307,GO:0019867,GO:0005737,GO:0031306,GO:0031301,GO:0005622,GO:0005739,GO:0031224,GO:0044424,GO:0031968,GO:0098588,GO:0005741,GO:0044446,GO:0016021,GO:0043226,GO:0032592,GO:0044444,GO:0016020,GO:0031090,GO:0005623,GO:0044455,GO:0044422,GO:0043227,GO:0031967,GO:0005575,GO:0043231,GO:0031975,GO:0031966,GO:0031300,GO:0005740,GO:0044425,GO:…	'5.2.3.1.3'	CTP:phosphorylethanolamine cytidylyltransferase	523.717	540.424	647.464	720.81	538.126	593.365	2773.11	1939.63	2321.2	3763.2	1826.14	2660.96
	Bv1_005310_kqfu	341.302	2.03497	0.239583	8.49381	1.99969e-17	3.95678e-13	BVRB_1g005310											'35.2'	NA	120.197	130.385	129.11	78.2274	69.9731	98.6524	493.86	536.12	527.672	482.91	592.966	835.548
	Bv9_204330_zdir	5486.65	2.03473	0.416551	4.88471	1.03583e-06	0.0204959	BVRB_9g204330	LOC104902728	hypothetical protein	uncharacterized protein ycf45	NC_025820.2		Bv9_204330_zdir.t1	AT3G10420.2	AT3G10420	AT3G10420	GO:0009507,GO:0005737,GO:0005622,GO:0044424,GO:0043226,GO:0044444,GO:0005623,GO:0043227,GO:0005575,GO:0043231,GO:0044464,GO:0009536,GO:0043229,GO:0005524,GO:0005488,GO:0043168,GO:0032559,GO:1901363,GO:0017076,GO:0097367,GO:0032555,GO:0097159,GO:0032553,GO:0030554,GO:0035639,GO:0003674,GO:0000166,GO:1901265,GO:0043167,GO:0036094	'35.2'	NA	1564	1672.53	2764.87	4641.49	3298.73	3656.67	10953.3	5476.95	8164.89	13561.3	4392.6	5692.49
	Bv_013050_yutj	35452.6	2.03259	0.203715	9.97758	1.91077e-23	3.78083e-19	BVRB_013050	LOC104884904	B2 protein	B2 protein			Bv_013050_yutj.t1	AT5G42050.1	AT5G42050	AT5G42050		'35.1'		14508.1	14479	10182.5	20538.4	17499.9	18305.8	40836.5	57901.7	61509.4	61531.7	55633.8	52504.5
	Bv7_160490_knek	62.4144	2.0314	0.358659	5.66388	1.47988e-08	0.000292823	BVRB_7g160490											'35.2'	NA	18.602	22.4802	21.0402	22.3507	39.1516	24.6631	58.8885	87.5764	107.593	106.882	121.978	117.769
	Bv_001710_ogue	145.654	2.03	0.291798	6.95686	3.47942e-12	6.88474e-08	BVRB_001710	LOC104883560	DNA ligase 1-like	DNA ligase 1-like								'35.2'	NA	44.3585	53.9525	64.0769	44.7014	89.1324	98.6524	252.953	226.937	188.989	248.743	215.047	220.308
	Bv9_220960_izwt	154.23	2.02886	0.355002	5.71507	1.09657e-08	0.000216979	BVRB_9g220960	LOC109136148	dynein light chain 1, cytoplasmic	dynein light chain 1, cytoplasmic	NC_025820.2		Bv9_220960_izwt.t1	AT3G16120.1	AT3G16120	AT1G52245	GO:0007017,GO:0008150,GO:0009987,GO:0030286,GO:0032991,GO:0005623,GO:0044422,GO:0043228,GO:0005622,GO:0044430,GO:0005875,GO:0005575,GO:0043234,GO:0044424,GO:0005856,GO:1902494,GO:0015630,GO:0044464,GO:0043229,GO:0043232,GO:0044446,GO:0043226	'35.2'	NA	68.6842	49.4564	42.0804	104.303	89.1324	82.6939	215.478	137.838	295.646	338.134	191.78	235.537
	Bv1_014880_uxiz	200.385	2.02489	0.414629	4.88361	1.0416e-06	0.0206101	BVRB_1g014880	LOC104901890	hypothetical protein	uncharacterized protein LOC104901890	NC_025812.2							'35.2'	NA	51.5131	80.0295	131.023	68.9146	83.3013	66.0101	264.998	430.267	377.978	159.351	427.274	263.964
	Bv2_046670_fhwx	4034.18	2.02275	0.255397	7.92005	2.37412e-15	4.69768e-11	BVRB_2g046670	LOC104906207	hypothetical protein	uncharacterized protein LOC104906207			Bv2_046670_fhwx.t1	AT5G39785.2	AT5G39785	AT5G39785	GO:0003735,GO:0003674,GO:0005198,GO:0005622,GO:0005623,GO:0005575,GO:0044464,GO:0005840,GO:0005737,GO:0043228,GO:0005622,GO:0030529,GO:0044424,GO:0043232,GO:0043226,GO:0044444,GO:0032991,GO:0005623,GO:0005575,GO:1990904,GO:0044464,GO:0043229,GO:0006412,GO:0006518,GO:0044237,GO:0008152,GO:0019538,GO:0043170,GO:0008150,GO:0044260,GO:0044267,GO:0044238,GO:1901576,GO:1901564,GO:0009058,GO:0043043,GO:…	'35.2'	NA	1672.75	1519.66	1468.99	2354.27	1907.6	1955.64	6350.59	5360.44	7228.36	8874.08	5326.82	4390.94
	Bv9_204930_fqox	574.008	2.02243	0.331461	6.10155	1.05044e-09	2.07851e-05	BVRB_9g204930	LOC104902811	hypothetical protein	uncharacterized protein LOC104902811	NC_025820.2					AT1G53035		'35.2'	NA	251.842	135.78	236.224	352.023	429.002	504.868	713.354	597.804	1217.2	998.857	659.243	791.892
	Bv5_119480_iwrk	1720.67	2.02108	0.267079	7.56733	3.80971e-14	7.53826e-10	BVRB_5g119480	LOC104894516	F-box/kelch-repeat protein SKIP30	F-box/kelch-repeat protein SKIP30	NC_025816.2		Bv5_119480_iwrk.t1	AT3G63220.2	AT3G63220	AT3G63220	GO:0005515,GO:0005488,GO:0003674	'35.1'		809.901	702.281	654.159	681.696	549.788	627.458	3454.34	2611.3	2724.44	3662.15	1694.29	2476.19
	Bv2_041190_taqt	283.335	2.02064	0.253589	7.96815	1.61069e-15	3.18707e-11	BVRB_2g041190	LOC104887493	CSC1-like protein At3g54510	CSC1-like protein At3g54510	NC_025813.2		Bv2_041190_taqt.t1	AT3G54510.2	AT3G54510	AT3G54510	GO:0016020,GO:0005575	'24.3.7'	calcium-permeable channel (OSCA)	130.214	108.804	97.55	188.118	157.439	158.859	511.259	433.313	416.337	271.09	484.385	442.647
	Bv2_034220_scas	167.667	2.01421	0.303292	6.64115	3.11237e-11	6.15845e-07	BVRB_2g034220	LOC104886590	17.1 kDa class II heat shock protein	17.1 kDa class II heat shock protein	NC_025813.2					AT5G12020		'19.1.8.2'	class-C-II small heat-shock-responsive protein	72.977	74.6342	50.6877	134.104	123.286	222.693	211.463	328.983	256.351	186.557	177.678	172.592
	Bv2_024990_kncu	133.652	2.01408	0.362475	5.55646	2.75295e-08	0.000544727	BVRB_2g024990	LOC104904293	protein FIZZY-RELATED 3	protein FIZZY-RELATED 3	NC_025813.2		Bv2_024990_kncu.t1	AT5G13840.1	AT5G13840	AT5G13840	GO:0005515,GO:0005488,GO:0003674,GO:0010997,GO:0005488,GO:0032403,GO:0003674,GO:0005515,GO:0044877,GO:0097027,GO:0098772,GO:0055106,GO:0003674,GO:0030234,GO:1904668,GO:0032270,GO:0051443,GO:0044237,GO:0008152,GO:0044093,GO:0051347,GO:0019538,GO:0043170,GO:0008150,GO:0080090,GO:0031323,GO:0050790,GO:0044260,GO:0010604,GO:0006464,GO:0050794,GO:0031399,GO:0044267,GO:0051338,GO:0051171,GO:0016567,GO:…	'13.3.4.1.3'	CDH1-type (APC/C)-dependent ubiquitination activator protein	62.9605	44.0612	52.6005	52.1516	34.1535	46.4247	232.877	282.529	125.369	160.322	254.531	255.842
	Bv3_067170_eajj	2713.76	2.01306	0.368938	5.45636	4.85998e-08	0.000961645	BVRB_3g067170	LOC104906530	lipoamide acyltransferase component of branched-chain alpha-keto acid dehydrogenase complex, mitochondrial	lipoamide acyltransferase component of branched-chain alpha-keto acid dehydrogenase complex, mitochondrial			Bv3_067170_eajj.t1	AT3G06850.1	AT3G06850	AT3G06850	GO:0008152,GO:0008150,GO:0016746,GO:0003824,GO:0016740,GO:0003674,GO:0004147,GO:0003824,GO:0016747,GO:0016740,GO:0016417,GO:0016746,GO:0003674,GO:0030523,GO:0009744,GO:0009743,GO:0008150,GO:1901700,GO:0034285,GO:0010033,GO:0042221,GO:0050896,GO:0009646,GO:0008150,GO:0009628,GO:0009416,GO:0009314,GO:0009642,GO:0050896,GO:0005739,GO:0005737,GO:0005622,GO:0044424,GO:0043226,GO:0044444,GO:0005623,GO:…	'4.2.7.2.2'	lipoamide acyltransferase component E2 of branched-chain alpha-keto acid dehydrogenase complex	940.115	694.188	728.756	1562.69	1379.47	1309.32	4705.72	1957.9	2873.19	8114.25	3129.82	5169.63
	Bv_003830_qnmf	1258.87	2.00415	0.324493	6.17627	6.56341e-10	1.2987e-05	BVRB_003830	LOC104883822	inactive beta-amylase 9	inactive beta-amylase 9			Bv_003830_qnmf.t1	AT5G18670.1	AT5G18670	AT5G18670	GO:0000272,GO:0008152,GO:0043170,GO:0008150,GO:0005975,GO:1901575,GO:0044238,GO:0016052,GO:0071704,GO:0005976,GO:0009057,GO:0009056,GO:0016161,GO:0003824,GO:0004553,GO:0016798,GO:0003674,GO:0016160,GO:0016787	'3.2.3.3.1.2'	beta amylase	400.658	553.013	452.364	510.341	341.535	381.553	1990.16	1836.82	1817.85	3618.43	1450.33	1753.33
	Bv7_156910_iydz	1823.39	2.00284	0.214381	9.34243	9.41507e-21	1.86296e-16	BVRB_7g156910	LOC104898150	hypothetical protein	protein FATTY ACID EXPORT 3, chloroplastic	NC_025818.2		Bv7_156910_iydz.t1	AT2G38550.1	AT2G38550	AT2G38550	GO:0016020,GO:0005575,GO:0009536,GO:0005737,GO:0005622,GO:0044424,GO:0043226,GO:0044444,GO:0005623,GO:0043227,GO:0005575,GO:0043231,GO:0044464,GO:0043229,GO:0009941,GO:0005737,GO:0005622,GO:0044424,GO:0044446,GO:0043226,GO:0044444,GO:0044434,GO:0005623,GO:0044422,GO:0043227,GO:0009526,GO:0031967,GO:0009507,GO:0005575,GO:0043231,GO:0031975,GO:0044464,GO:0009536,GO:0043229,GO:0044435,GO:0005739,GO:…	'5.8.3'	fatty acid export protein (FAX)	704.013	731.955	755.534	782.274	689.734	539.687	3378.06	2784.17	2625.26	3717.53	2841.44	2331.01
	Bv5_102830_dqji	4622.92	2.00189	0.314274	6.36987	1.89186e-10	3.74343e-06	BVRB_5g102830	LOC104892502	acyl-coenzyme A oxidase 4, peroxisomal	acyl-coenzyme A oxidase 4, peroxisomal	NC_025816.2		Bv5_102830_dqji.t1	AT3G51840.1	AT3G51840	AT3G51840	GO:0016627,GO:0003824,GO:0003674,GO:0016491,GO:0050660,GO:0005488,GO:0043168,GO:1901363,GO:0097159,GO:0003674,GO:0000166,GO:1901265,GO:0043167,GO:0048037,GO:0050662,GO:0036094,GO:0055114,GO:0008152,GO:0008150,GO:0044710,GO:0044699,GO:0003995,GO:0003824,GO:0003674,GO:0016491,GO:0016627,GO:0008152,GO:0008150,GO:0046459,GO:0044255,GO:0044237,GO:0008152,GO:0032787,GO:0008150,GO:0044281,GO:0044763,GO:…	'5.7.3.2.1'	acyl CoA oxidase (ACX)	1967.52	1699.5	1434.56	2041.36	2002.56	1859.89	8166.76	5645.25	6618.36	12553.7	4860.07	6625.5
	Bv9_205490_nrph	89.5655	2.00091	0.374867	5.33765	9.41608e-08	0.00186316	BVRB_9g205490										GO:0003676,GO:0005488,GO:1901363,GO:0097159,GO:0003674	'35.2'	NA	48.6513	28.7746	24.8657	33.526	34.1535	58.0308	147.221	143.93	111.335	102.995	181.909	159.394
	Bv5_109140_wfkr	739.339	1.99705	0.193095	10.3423	4.53485e-25	8.97311e-21	BVRB_5g109140	LOC104893205	protein downstream neighbor of Son	protein downstream neighbor of Son	NC_025816.2		Bv5_109140_wfkr.t1	AT3G54750.3	AT3G54750	AT3G54750		'35.2'	NA	291.908	339.001	304.126	329.673	340.702	224.87	1259.41	1077.57	1401.51	1084.36	1046.33	1172.61
	Bv8_195720_aago	1021.95	1.99628	0.223921	8.91514	4.8718e-19	9.63983e-15	BVRB_8g195720	LOC104902149	tRNA (guanine(37)-N1)-methyltransferase 2	tRNA (guanine(37)-N1)-methyltransferase 2	NC_025819.2		Bv8_195720_aago.t3	AT3G56120.1	AT3G56120	AT3G56120	GO:0009019,GO:0003824,GO:0008757,GO:0016740,GO:0008175,GO:0003674,GO:0016741,GO:0008173,GO:0016423,GO:0008168,GO:0030488,GO:0044237,GO:0009451,GO:0008152,GO:0043170,GO:0008150,GO:0006396,GO:0008033,GO:0044260,GO:0046483,GO:0006139,GO:0044238,GO:0043414,GO:0043412,GO:0032259,GO:0034470,GO:1901360,GO:0016070,GO:0090304,GO:0001510,GO:0006725,GO:0071704,GO:0034641,GO:0006400,GO:0009987,GO:0006807,GO:…	'16.6.7.7'	tRNA guanosine-methyltransferase (TRM5)	573.799	654.623	477.23	352.023	390.683	372.848	3011.34	1832.25	1966.61	870.599	985.692	775.648
	Bv6_138650_hdmp	316.996	1.98974	0.318418	6.24884	4.135e-10	8.18192e-06	BVRB_6g138650	LOC104896033	hypothetical protein	uncharacterized protein LOC104896033	NC_025817.2							'35.2'	NA	153.109	133.083	111.896	216.057	191.593	238.652	579.516	402.09	596.906	534.408	226.328	420.312
	Bv1_016360_qygp	6176.1	1.98766	0.216907	9.16364	5.01734e-20	9.92782e-16	BVRB_1g016360	LOC104905122	hypothetical protein	uncharacterized protein LOC104905122			Bv1_016360_qygp.t1	AT1G30755.1	AT1G30755	AT1G30755	GO:0005886,GO:0016020,GO:0005623,GO:0005575,GO:0071944,GO:0044464,GO:0005739,GO:0005737,GO:0005622,GO:0044424,GO:0043226,GO:0044444,GO:0005623,GO:0043227,GO:0005575,GO:0043231,GO:0044464,GO:0043229	'35.2'	NA	2589.97	2016.92	1811.37	2799.42	2760.6	2551.18	8716.83	7351.09	9375.54	14827.4	9476.18	9836.72
	Bv9_225840_iyth	486.955	1.98341	0.277577	7.14544	8.97078e-13	1.77505e-08	BVRB_9g225840	LOC104883290	ethylene-responsive transcription factor 4	ethylene-responsive transcription factor 4		ERF	Bv9_225840_iyth.t1	AT5G44210.1	AT5G44210	AT3G15210	GO:0003700,GO:0003674,GO:0001071,GO:0006355,GO:0097659,GO:0044237,GO:0008152,GO:0043170,GO:0008150,GO:0018130,GO:0080090,GO:0032774,GO:0031323,GO:1903506,GO:0044260,GO:1901362,GO:2000112,GO:0050794,GO:0046483,GO:0006139,GO:0019438,GO:0009889,GO:0051171,GO:0034654,GO:0044238,GO:1901576,GO:0009058,GO:2001141,GO:0010468,GO:0031326,GO:1901360,GO:0016070,GO:0050789,GO:0090304,GO:0006351,GO:0019222,GO:…	'15.5.7.1'	transcription factor (ERF)	178.865	169.051	144.412	465.639	340.702	377.2	859.236	524.697	563.225	988.169	593.671	638.59
	Bv1_002060_myou	402.707	1.98326	0.32505	6.10141	1.05138e-09	2.08036e-05	BVRB_1g002060	LOC104902142	caffeic acid 3-O-methyltransferase	caffeic acid 3-O-methyltransferase	NC_025812.2					AT5G54160	GO:0046983,GO:0005488,GO:0003674,GO:0005515,GO:0008171,GO:0003824,GO:0016740,GO:0003674,GO:0016741,GO:0008168,GO:0008168,GO:0003824,GO:0016740,GO:0003674,GO:0016741	'50.2.1'	Enzyme classification.EC_2 transferases.EC_2.1 transferase transferring one-carbon group(50.2.1 : 439.3) & Caffeic acid 3-O-methyltransferase OS=Capsicum annuum (sp|q9fqy8|comt1_capan : 395.0)	130.214	204.12	319.428	188.118	133.282	163.937	687.924	945.064	959.914	299.268	334.204	467.013
	Bv9_211300_hjzj	17262.3	1.98287	0.389029	5.09696	3.45152e-07	0.00682953	BVRB_9g211300	LOC104903665	inorganic pyrophosphatase 2	inorganic pyrophosphatase 2	NC_025820.2					AT1G17710	GO:0016791,GO:0003824,GO:0016788,GO:0003674,GO:0042578,GO:0016787,GO:0016036,GO:0009605,GO:0008150,GO:0051716,GO:0033554,GO:0009267,GO:0006950,GO:0071496,GO:0031668,GO:0007154,GO:0050896,GO:0031669,GO:0009991,GO:0009987,GO:0042594,GO:0031667,GO:0016311,GO:0044237,GO:0008152,GO:0008150,GO:0006793,GO:0006796,GO:0009987,GO:0016462,GO:0003824,GO:0016818,GO:0003674,GO:0016817,GO:0016787,GO:0051262,GO:…	'5.2.4.5.1'	phosphocholine phosphatase	8050.36	10465.9	9601.98	6219.08	4130.91	4681.64	43106.4	34494.5	33547.4	27318	6900.55	18630.8
	Bv7_163200_eihj	10041	1.98198	0.296642	6.68139	2.36692e-11	4.68342e-07	BVRB_7g163200	LOC104898858	allantoate deiminase	allantoate deiminase	NC_025818.2		Bv7_163200_eihj.t1	AT4G20070.1	AT4G20070	AT4G20070	GO:0008152,GO:0008150,GO:0016813,GO:0003824,GO:0003674,GO:0016810,GO:0016787,GO:0016787,GO:0003824,GO:0003674,GO:0006508,GO:0008152,GO:0043170,GO:0019538,GO:0008150,GO:0044238,GO:1901564,GO:0071704,GO:0006807,GO:0008237,GO:0008233,GO:0003824,GO:0070011,GO:0003674,GO:0016787,GO:0047652,GO:0003824,GO:0016813,GO:0016810,GO:0003674,GO:0016787,GO:0006145,GO:0044237,GO:0008152,GO:0008150,GO:0044281,GO:…	'6.1.4.9'	allantoate amidohydrolase	3970.8	4264.94	3837.92	4321.13	3809.37	3262.06	16775.2	14524	16397.1	26139.3	11752.9	11437.8
	Bv4_093990_kkod	8396.73	1.97719	0.390243	5.06656	4.0506e-07	0.00801492	BVRB_4g093990	LOC104907332	cytochrome P450 CYP72A219	cytochrome P450 CYP72A219						AT3G14690	GO:0005506,GO:0005488,GO:0046914,GO:0003674,GO:0043169,GO:0043167,GO:0046872,GO:0016705,GO:0003824,GO:0003674,GO:0016491,GO:0020037,GO:0005488,GO:1901363,GO:0097159,GO:0046906,GO:0003674,GO:0055114,GO:0008152,GO:0008150,GO:0044710,GO:0044699	'50.1.13'	Cytochrome P450 CYP72A219 OS=Panax ginseng (sp|h2dh21|c7a29_pangi : 541.0) & Enzyme classification.EC_1 oxidoreductases.EC_1.14 oxidoreductase acting on paired donor with incorporation or reduction of molecular oxygen(50.1.13 : 135.1)	3032.12	3480.83	2811.73	7103.79	5487.89	4765.06	16775.2	8228.38	11712.6	19529.2	5815.44	12018.5
	Bv2_029830_czex	843.013	1.97473	0.175193	11.2718	1.80875e-29	3.57898e-25	BVRB_2g029830											'35.2'	NA	334.835	334.505	319.428	352.023	397.347	332.227	1283.5	1184.95	1417.42	1687.76	1183.82	1288.35
	Bv1_009020_mjar	7574	1.9706	0.352818	5.58532	2.33275e-08	0.000461581	BVRB_1g009020	LOC104892205	hypothetical protein	uncharacterized protein LOC104892205	NC_025812.2		Bv1_009020_mjar.t1	AT1G78230.1	AT1G78230	AT1G78230	GO:0005515,GO:0005488,GO:0003674,GO:0005773,GO:0005737,GO:0005622,GO:0044424,GO:0043226,GO:0044444,GO:0005623,GO:0043227,GO:0005575,GO:0043231,GO:0044464,GO:0043229	'35.2'	NA	2388.21	3220.06	2962.84	3309.76	1245.35	2773.15	13676.8	9183.34	10737.8	19127.9	11450.4	10812.4
	Bv4_079430_qhth	97.5186	1.96083	0.305349	6.42159	1.34855e-10	2.66837e-06	BVRB_4g079430											'35.2'	NA	44.3585	35.9683	37.2985	55.8767	50.8138	52.2278	182.019	115.753	159.05	191.415	120.567	124.875
	Bv6_131710_mndk	1216.7	1.95947	0.397572	4.92859	8.28267e-07	0.0163889	BVRB_6g131710	LOC104895286	protein NRT1/ PTR FAMILY 8.3	protein NRT1/ PTR FAMILY 8.3	NC_025817.2					AT2G02040	GO:0005215,GO:0003674,GO:0006810,GO:0008150,GO:0051179,GO:0051234,GO:0016020,GO:0005575,GO:0006857,GO:0042886,GO:0008150,GO:0006810,GO:0071702,GO:0051179,GO:0051234,GO:0015833,GO:0071705	'24.2.2.9'	anion transporter (NRT1/PTR)	659.654	633.941	549.914	618.369	617.262	707.251	3768.86	1737.82	1664.41	1696.5	571.814	1374.64
	Bv1_007850_oprm	362.747	1.95854	0.342389	5.72022	1.06388e-08	0.000210511	BVRB_1g007850	LOC104891330	rho GTPase-activating protein REN1	rho GTPase-activating protein REN1	NC_025812.2		Bv1_007850_oprm.t1	AT4G24580.1	AT4G24580	AT4G24580	GO:0007165,GO:0044700,GO:0044699,GO:0007154,GO:0008150,GO:0051716,GO:0023052,GO:0050789,GO:0050794,GO:0050896,GO:0009987,GO:0065007,GO:0090406,GO:0042995,GO:0005623,GO:0005575,GO:0044464,GO:0120025,GO:0017048,GO:0017016,GO:0005488,GO:0051020,GO:0003674,GO:0005515,GO:0031267,GO:0019899,GO:0016324,GO:0045177,GO:0005886,GO:0016020,GO:0005623,GO:0098590,GO:0005575,GO:0071944,GO:0044425,GO:0044464,GO:…	'35.1'		87.2862	153.764	186.493	98.7155	92.4644	186.424	591.561	661.012	417.273	666.552	622.579	588.843
	Bv4_083010_cpnc	233.424	1.95774	0.318192	6.15271	7.61695e-10	1.50717e-05	BVRB_4g083010	LOC104891084	uncharacterized LOC104891084	uncharacterized protein LOC104891084	NC_025815.2						GO:0006508,GO:0008152,GO:0043170,GO:0019538,GO:0008150,GO:0044238,GO:1901564,GO:0071704,GO:0006807,GO:0008234,GO:0008233,GO:0003824,GO:0070011,GO:0003674,GO:0016787	'35.2'	NA	100.164	98.9128	138.674	52.1516	124.119	132.02	523.304	435.598	356.459	265.261	256.646	317.772
	Bv1_011650_hxfa	602.423	1.95438	0.397012	4.92274	8.53406e-07	0.0168863	BVRB_1g011650	LOC104895850	sterol 3-beta-glucosyltransferase UGT80B1	sterol 3-beta-glucosyltransferase UGT80B1	NC_025812.2					AT1G43620	GO:0008152,GO:0008150,GO:0016758,GO:0003824,GO:0016740,GO:0003674,GO:0016757,GO:0005975,GO:0008152,GO:0008150,GO:0044238,GO:0071704,GO:0030259,GO:0044255,GO:0044237,GO:0008152,GO:0030258,GO:0008150,GO:0044763,GO:0044710,GO:0044238,GO:0044699,GO:0006629,GO:0071704,GO:0009987,GO:0070085,GO:0016125,GO:0008152,GO:0008150,GO:0008202,GO:0044710,GO:1901615,GO:0044238,GO:0044699,GO:0006629,GO:1901360,GO:…	'5.5.2.4.1'	UDP-glucose:sterol glucosyltransferase	250.411	320.118	138.674	150.867	139.946	250.258	1068.02	696.042	985.175	1339.91	590.146	1299.52
	Bv3_066020_xjni	958.608	1.95354	0.338994	5.76276	8.27491e-09	0.000163736	BVRB_3g066020	LOC104906399	probable fructokinase-7	probable fructokinase-7			Bv3_066020_xjni.t1	AT5G51830.1	AT5G51830	AT5G51830	GO:0016301,GO:0003824,GO:0016740,GO:0003674,GO:0016772,GO:0016773,GO:0003824,GO:0016740,GO:0003674,GO:0016772,GO:0006633,GO:0044255,GO:0044237,GO:0008610,GO:0008152,GO:0032787,GO:0008150,GO:0044281,GO:0044763,GO:0044710,GO:0043436,GO:0044711,GO:0044238,GO:1901576,GO:0044283,GO:0072330,GO:0016053,GO:0044699,GO:0009058,GO:0006629,GO:0046394,GO:0006082,GO:0071704,GO:0009987,GO:0006631,GO:0044249,GO:…	'3.1.4.4'	fructose kinase	420.691	434.317	378.723	460.052	501.474	551.293	2441.19	1181.9	1158.26	1891.8	894.737	1188.85
	Bv5_098400_xfou	2478.74	1.9521	0.255085	7.65274	1.96748e-14	3.89305e-10	BVRB_5g098400	LOC104892097	BEL1-like homeodomain protein 1	BEL1-like homeodomain protein 1	NC_025816.2		Bv5_098400_xfou.t1	AT2G35940.1	AT2G35940	AT2G35940	GO:0003677,GO:0005488,GO:1901363,GO:0097159,GO:0003674,GO:0003676,GO:0006355,GO:0097659,GO:0044237,GO:0008152,GO:0043170,GO:0008150,GO:0018130,GO:0080090,GO:0032774,GO:0031323,GO:1903506,GO:0044260,GO:1901362,GO:2000112,GO:0050794,GO:0046483,GO:0006139,GO:0019438,GO:0009889,GO:0051171,GO:0034654,GO:0044238,GO:1901576,GO:0009058,GO:2001141,GO:0010468,GO:0031326,GO:1901360,GO:0016070,GO:0050789,GO:…	'15.5.3.5'	transcription factor (BEL)	988.766	972.043	1168.69	1201.35	1099.58	1254.19	4668.25	2858.8	4586.26	4157.69	2498.78	4290.43
	Bv6_136430_hjrc	4017.7	1.95194	0.263772	7.40013	1.36056e-13	2.69214e-09	BVRB_6g136430	LOC104895783	ninja-family protein AFP1	ninja-family protein AFP1	NC_025817.2		Bv6_136430_hjrc.t1	AT1G69260.1	AT1G69260	AT1G13740	GO:0007165,GO:0044700,GO:0044699,GO:0007154,GO:0008150,GO:0051716,GO:0023052,GO:0050789,GO:0050794,GO:0050896,GO:0009987,GO:0065007,GO:0009414,GO:0008150,GO:0009628,GO:1901700,GO:0006950,GO:0001101,GO:0009415,GO:0010035,GO:0042221,GO:0050896,GO:0009788,GO:0044700,GO:0009719,GO:1901419,GO:0008150,GO:0051716,GO:0097306,GO:0071396,GO:0048583,GO:0050794,GO:0009738,GO:1901700,GO:0048523,GO:0048519,GO:…	'15.5.53.3'	transcriptional co-repressor (AFP/NINJA)	2087.71	1475.6	1156.25	1957.55	1834.29	1574.81	5831.3	6317.69	6098.17	4617.28	8486.96	6774.74
	Bv3_068810_ffky	155.742	1.95052	0.386471	5.04701	4.48772e-07	0.00887985	BVRB_3g068810	LOC104906747	dirigent protein 21	dirigent protein 21						AT1G65870	GO:0016853,GO:0003824,GO:0003674	'35.1'		41.4967	84.5255	74.597	68.9146	97.4625	39.1708	195.403	292.429	292.839	280.807	174.858	226.4
	Bv2_032620_eafq	1238.43	1.94847	0.28718	6.78484	1.16216e-11	2.29956e-07	BVRB_2g032620	LOC104885641	monoacylglycerol lipase	uncharacterized protein LOC104885641|monoglyceride lipase	NC_025813.2		Bv2_032620_eafq.t1	AT5G11650.1	AT5G11650	AT5G11650	GO:0005794,GO:0005737,GO:0005622,GO:0044424,GO:0043226,GO:0044444,GO:0005623,GO:0043227,GO:0043231,GO:0005575,GO:0044464,GO:0043229,GO:0012505,GO:0005783,GO:0005737,GO:0005622,GO:0044424,GO:0043226,GO:0044444,GO:0005623,GO:0043227,GO:0043231,GO:0005575,GO:0044464,GO:0043229,GO:0012505,GO:0047372,GO:0003824,GO:0016788,GO:0052689,GO:0003674,GO:0016298,GO:0016787,GO:0009507,GO:0005737,GO:0005622,GO:…	'35.1'		447.878	395.651	587.212	571.805	411.508	607.873	2166.83	1380.66	1977.84	2500.06	1415.79	2398.01
	Bv5_120000_qfhi	85.9274	1.94814	0.410891	4.74126	2.12391e-06	0.0420258	BVRB_5g120000											'35.2'	NA	40.0658	51.2548	38.2549	27.9384	34.1535	62.3832	107.07	236.076	156.243	116.598	93.0696	68.0215
	Bv5_105120_cnuu	3869.33	1.94558	0.299364	6.49904	8.08324e-11	1.59943e-06	BVRB_5g105120	LOC104892815	putative glycerol-3-phosphate transporter 4	putative glycerol-3-phosphate transporter 4	NC_025816.2		Bv5_105120_cnuu.t1	AT4G17550.1	AT4G17550	AT4G17550	GO:0016021,GO:0031224,GO:0016020,GO:0005575,GO:0044425,GO:0055085,GO:0008150,GO:0006810,GO:0051179,GO:0051234,GO:0005215,GO:0003674,GO:0006810,GO:0008150,GO:0051179,GO:0051234,GO:0005774,GO:0005737,GO:0005622,GO:0044437,GO:0044424,GO:0098588,GO:0044446,GO:0043226,GO:0044444,GO:0016020,GO:0031090,GO:0005623,GO:0044422,GO:0043227,GO:0043231,GO:0005575,GO:0005773,GO:0044464,GO:0098805,GO:0043229,GO:…	'24.2.2.8'	organic phosphate/glycerol-3-phosphate permease (G3P)	1445.23	1408.16	1663.13	3149.58	2299.11	2386.52	7876.33	4952.26	4572.22	7937.41	3861.68	4880.29
	Bv1_006450_xkmw	7875.53	1.94513	0.235718	8.25193	1.55861e-16	3.08401e-12	BVRB_1g006450	LOC104889031	sodium/hydrogen exchanger 1	sodium/hydrogen exchanger 1	NC_025812.2		Bv1_006450_xkmw.t1	AT3G05030.1	AT3G05030	AT3G05030	GO:0005774,GO:0005737,GO:0005622,GO:0044437,GO:0044424,GO:0098588,GO:0044446,GO:0043226,GO:0044444,GO:0016020,GO:0031090,GO:0005623,GO:0044422,GO:0043227,GO:0043231,GO:0005575,GO:0005773,GO:0044464,GO:0098805,GO:0043229,GO:0005886,GO:0016020,GO:0005623,GO:0005575,GO:0071944,GO:0044464,GO:0006814,GO:0008150,GO:0006810,GO:0030001,GO:0006811,GO:0051179,GO:0015672,GO:0051234,GO:0006812,GO:0009651,GO:…	'24.2.8.1.1'	proton:sodium cation antiporter (NHX)	3791.94	3781.17	2647.24	3460.63	3391.19	3450.66	16605.2	12157.1	10591.8	14235.7	9084.86	11308.8
	Bv8_201520_txif	132.918	1.93198	0.262276	7.36621	1.75548e-13	3.47358e-09	BVRB_8g201520	LOC104883019	receptor-like serine/threonine-protein kinase SD1-8	receptor-like serine/threonine-protein kinase SD1-8			Bv8_201520_txif.t1	AT4G21380.1	AT4G21380	AT4G21380	GO:0048544,GO:0022414,GO:0044702,GO:0044706,GO:0008150,GO:0044763,GO:0032501,GO:0051704,GO:0000003,GO:0009856,GO:0044699,GO:0007154,GO:0009875,GO:0008037,GO:0009987,GO:0034613,GO:0008104,GO:0008150,GO:0051179,GO:0033036,GO:0051641,GO:0070727,GO:0005886,GO:0016020,GO:0005623,GO:0005575,GO:0071944,GO:0044464,GO:0005773,GO:0005737,GO:0005622,GO:0044424,GO:0043226,GO:0044444,GO:0005623,GO:0043227,GO:…	'35.1'		42.9276	48.5572	76.5098	98.7155	84.1343	92.124	198.079	197.237	251.673	187.529	171.333	146.195
	Bv6_153280_tgjd	1604.49	1.92831	0.214613	8.98507	2.58559e-19	5.11611e-15	BVRB_6g153280	LOC104897847	CSC1-like protein At1g69450	CSC1-like protein At1g69450	NC_025817.2		Bv6_153280_tgjd.t1	AT1G69450.1	AT1G69450	AT1G69450	GO:0016020,GO:0005575	'24.3.7'	calcium-permeable channel (OSCA)	482.22	638.437	762.229	856.776	940.471	946.628	2102.59	2055.38	3020.08	2317.39	2405.71	2725.94
	Bv9_224980_pstc	2889.57	1.92666	0.257793	7.47369	7.79785e-14	1.54296e-09	BVRB_9g224980	LOC104883166	hypothetical protein	uncharacterized protein LOC104883166			Bv9_224980_pstc.t1	AT1G71240.1	AT1G71240	AT1G71240		'35.2'	NA	941.546	1079.05	1161.99	1560.82	1409.46	1457.3	5211.63	2987.5	3907.96	6456.62	3546.52	4954.4
	Bv7_160470_kuwp	311.488	1.92129	0.273899	7.01462	2.30576e-12	4.5624e-08	BVRB_7g160470	LOC104898505	hypothetical protein	AT-hook motif nuclear-localized protein 7	NC_025818.2					AT2G33620	GO:0003677,GO:0005488,GO:1901363,GO:0097159,GO:0003674,GO:0003676,GO:0010089,GO:0008150,GO:0032502,GO:0009888,GO:0048856,GO:0010087,GO:0005829,GO:0005737,GO:0005622,GO:0044424,GO:0044444,GO:0005623,GO:0005575,GO:0044464,GO:0005739,GO:0005737,GO:0005622,GO:0044424,GO:0043226,GO:0044444,GO:0005623,GO:0043227,GO:0005575,GO:0043231,GO:0044464,GO:0043229,GO:0098687,GO:0043228,GO:0005622,GO:0044424,GO:…	'35.1'		133.076	132.184	111.896	111.753	122.453	142.901	586.208	438.644	404.174	522.748	354.652	677.169
	Bv7_175720_xxez	2465.25	1.92033	0.224128	8.56802	1.05281e-17	2.08319e-13	BVRB_7g175720	LOC104900279	CBL-interacting serine/threonine-protein kinase 11	CBL-interacting serine/threonine-protein kinase 11	NC_025818.2		Bv7_175720_xxez.t1	AT2G30360.1	AT2G30360	AT2G30360	GO:0004672,GO:0016773,GO:0003824,GO:0016301,GO:0016740,GO:0003674,GO:0016772,GO:0005524,GO:0005488,GO:0043168,GO:0032559,GO:1901363,GO:0017076,GO:0097367,GO:0032555,GO:0097159,GO:0032553,GO:0030554,GO:0035639,GO:0003674,GO:0000166,GO:1901265,GO:0043167,GO:0036094,GO:0006468,GO:0044237,GO:0008152,GO:0019538,GO:0043170,GO:0008150,GO:0044260,GO:0006464,GO:0016310,GO:0044267,GO:0044238,GO:0006793,GO:…	'18.4.5.3'	SNF1-related protein kinase (SnRK3)	1217.71	1095.23	849.258	1490.05	1573.56	1613.98	3254.93	3627.95	5077.44	3243.37	2669.4	3870.12
	Bv_014090_gtpd	147.14	1.91928	0.298465	6.43051	1.27176e-10	2.51643e-06	BVRB_014090	LOC104885054	GDSL esterase/lipase At5g03980-like	GDSL esterase/lipase At5g03980-like								'35.1'		52.9441	52.154	84.1607	63.3269	90.7984	71.8132	279.72	168.299	273.192	192.387	227.738	209.141
	Bv1_011770_noyh	79358	1.91631	0.310144	6.17879	6.45954e-10	1.27815e-05	BVRB_1g011770	LOC104895943	hypothetical protein	stress protein DDR48	NC_025812.2						GO:0006950,GO:0008150,GO:0050896	'35.2'	NA	34681.2	31825.7	26091.7	56400.1	30499.9	37186.2	110813	77209.7	161495	156428	104772	124893
	Bv8_199460_yuhf	2392.72	1.91137	0.248508	7.69139	1.4555e-14	2.88e-10	BVRB_8g199460	LOC104909076	GDSL esterase/lipase At1g28610	GDSL esterase/lipase At1g28610			Bv8_199460_yuhf.t1	AT1G28600.1	AT1G28600	AT1G28590	GO:0016788,GO:0003824,GO:0003674,GO:0016787,GO:0005773,GO:0005737,GO:0005622,GO:0044424,GO:0043226,GO:0044444,GO:0005623,GO:0043227,GO:0005575,GO:0043231,GO:0044464,GO:0043229	'35.1'		734.062	810.186	1113.22	1961.27	1516.08	1779.37	3196.04	2961.61	3845.27	4629.91	2619.34	3546.26
	Bv1_008220_irwc	3304.66	1.91125	0.27896	6.85132	7.31703e-12	1.44782e-07	BVRB_1g008220	LOC104891554	14-3-3 protein 1	14-3-3 protein 1	NC_025812.2		Bv1_008220_irwc.t1	AT5G10450.4	AT5G10450	AT5G10450	GO:0019904,GO:0005488,GO:0003674,GO:0005515,GO:0005829,GO:0005737,GO:0005622,GO:0044424,GO:0044444,GO:0005623,GO:0005575,GO:0044464,GO:0050826,GO:0008150,GO:0009628,GO:0050896,GO:0009266,GO:0006950,GO:0009409,GO:0019222,GO:0008152,GO:0008150,GO:0050789,GO:0065007,GO:0005618,GO:0030312,GO:0005623,GO:0005575,GO:0071944,GO:0044464,GO:0048366,GO:0008150,GO:0032501,GO:0044707,GO:0007275,GO:0048367,GO:…	'35.1'		1286.4	1204.94	1483.33	1359.67	1340.32	1299.17	4686.99	4670.49	5592.95	8276.52	3401.27	5053.9
	Bv7_177170_nacy	1885.99	1.91055	0.274833	6.95167	3.60998e-12	7.14306e-08	BVRB_7g177170	LOC104908576	cytochrome P450 71A1-like	cytochrome P450 71A1-like						AT1G13080	GO:0005506,GO:0005488,GO:0046914,GO:0003674,GO:0043169,GO:0043167,GO:0046872,GO:0016705,GO:0003824,GO:0003674,GO:0016491,GO:0020037,GO:0005488,GO:1901363,GO:0097159,GO:0046906,GO:0003674,GO:0055114,GO:0008152,GO:0008150,GO:0044710,GO:0044699	'50.1.13'	Cytochrome P450 71A1 OS=Persea americana (sp|p24465|c71a1_perae : 207.0) & Enzyme classification.EC_1 oxidoreductases.EC_1.14 oxidoreductase acting on paired donor with incorporation or reduction of molecular oxygen(50.1.13 : 174.4)	682.549	642.034	567.129	1748.94	1127.07	1304.97	2162.81	2821.48	2123.79	3808.87	1981.25	3660.98
	Bv4_075890_ecim	866.56	1.91029	0.327406	5.83463	5.39103e-09	0.000106672	BVRB_4g075890	LOC104890322	hypothetical protein	uncharacterized protein LOC104890322	NC_025815.2		Bv4_075890_ecim.t1	AT3G05550.1	AT3G05550	AT3G05550		'35.2'	NA	376.332	402.845	410.284	476.815	353.197	561.448	2094.56	1244.35	1135.81	1628.49	798.847	915.752
	Bv9_203200_snpi	677.74	1.90456	0.200527	9.49776	2.14458e-21	4.24349e-17	BVRB_9g203200	LOC104902597	L-aspartate oxidase, chloroplastic-like	L-aspartate oxidase, chloroplastic-like	NC_025820.2		Bv9_203200_snpi.t1	AT5G14760.1	AT5G14760	AT5G14760	GO:0016491,GO:0003824,GO:0003674,GO:0055114,GO:0008152,GO:0008150,GO:0044710,GO:0044699,GO:0005737,GO:0005622,GO:0044424,GO:0005623,GO:0005575,GO:0044464,GO:0008734,GO:0015922,GO:0003824,GO:0016638,GO:0001716,GO:0003674,GO:0016491,GO:0016641,GO:0009435,GO:0019362,GO:0044237,GO:0072525,GO:0008152,GO:0009108,GO:0008150,GO:0018130,GO:0044281,GO:0044763,GO:0006732,GO:0019359,GO:0090407,GO:0019674,GO:…	'7.9.1.1'	aspartate oxidase	289.046	365.977	320.385	147.142	167.436	229.947	1124.23	1415.69	1117.09	995.942	901.083	1058.9
	Bv7_170400_nzch	167.369	1.90434	0.326215	5.83769	5.29298e-09	0.000104732	BVRB_7g170400	LOC104899791	mitochondrial substrate carrier family protein P	mitochondrial substrate carrier family protein P	NC_025818.2		Bv7_170400_nzch.t1	AT1G14560.1	AT1G14560	AT1G14560	GO:0055085,GO:0008150,GO:0006810,GO:0051179,GO:0051234,GO:0005743,GO:0005737,GO:0005622,GO:0005739,GO:0044424,GO:0019866,GO:0044446,GO:0043226,GO:0044444,GO:0016020,GO:0031090,GO:0005623,GO:0044422,GO:0043227,GO:0031967,GO:0005575,GO:0043231,GO:0031975,GO:0031966,GO:0005740,GO:0044464,GO:0043229,GO:0044429,GO:0015228,GO:0000295,GO:0022891,GO:0005337,GO:0015075,GO:0051185,GO:0071077,GO:0015211,GO:…	'24.2.13'	solute transporter (MTCC)	78.7006	80.0295	49.7314	76.3648	55.8118	44.9739	309.164	235.314	234.833	379.915	201.651	261.934
	Bv1_006690_gcmj	4139.81	1.90297	0.261092	7.2885	3.13425e-13	6.20175e-09	BVRB_1g006690	LOC104889207	cytokinin dehydrogenase 5	cytokinin dehydrogenase 5	NC_025812.2		Bv1_006690_gcmj.t1	AT1G75450.1	AT1G75450	AT1G75450	GO:0050660,GO:0005488,GO:0043168,GO:1901363,GO:0097159,GO:0003674,GO:0000166,GO:1901265,GO:0043167,GO:0048037,GO:0050662,GO:0036094,GO:0003824,GO:0003674,GO:0055114,GO:0008152,GO:0008150,GO:0044710,GO:0044699,GO:0009690,GO:0065008,GO:0044237,GO:0008152,GO:0008150,GO:0034754,GO:0010817,GO:0046483,GO:0009308,GO:1901564,GO:0042445,GO:0006725,GO:0071704,GO:0009987,GO:0006807,GO:0065007,GO:0019139,GO:…	'11.4.3.2'	cytokinin dehydrogenase	2511.27	1831.69	1642.09	1564.55	1795.98	2359.68	9942.78	5508.94	6925.23	5261.49	4802.95	5531.06
	Bv1_015270_jcra	3035.18	1.90048	0.311599	6.09912	1.06653e-09	2.11034e-05	BVRB_1g015270	LOC104902217	zinc finger protein ZAT10	zinc finger protein ZAT10	NC_025812.2					AT5G04340	GO:0003676,GO:0005488,GO:1901363,GO:0097159,GO:0003674,GO:0009414,GO:0008150,GO:0009628,GO:1901700,GO:0006950,GO:0001101,GO:0009415,GO:0010035,GO:0042221,GO:0050896,GO:0010200,GO:0008150,GO:0010243,GO:1901698,GO:1901700,GO:0010033,GO:0042221,GO:0050896,GO:0043565,GO:0005488,GO:0003677,GO:1901363,GO:0097159,GO:0003674,GO:0003676,GO:0044212,GO:0005488,GO:0003677,GO:1901363,GO:0097159,GO:0000975,GO:…	'15.5.15'	C2H2 zinc finger transcription factor	1130.43	1358.7	1327.44	1737.77	1526.91	1117.82	6184.63	3893.72	4175.53	6567.39	2837.21	4564.55
	Bv6_132750_rrqz	1692.31	1.8934	0.401898	4.71115	2.46322e-06	0.0487398	BVRB_6g132750	LOC104895418	2-oxoisovalerate dehydrogenase subunit alpha 1, mitochondrial	2-oxoisovalerate dehydrogenase subunit alpha 1, mitochondrial	NC_025817.2		Bv6_132750_rrqz.t1	AT5G09300.1	AT5G09300	AT5G09300	GO:0008152,GO:0008150,GO:0016624,GO:0003824,GO:0016903,GO:0003674,GO:0016491,GO:0009744,GO:0009743,GO:0008150,GO:1901700,GO:0034285,GO:0010033,GO:0042221,GO:0050896,GO:0008677,GO:0003824,GO:0016614,GO:0003674,GO:0016491,GO:0016616,GO:0009646,GO:0008150,GO:0009628,GO:0009416,GO:0009314,GO:0009642,GO:0050896,GO:0043617,GO:0009605,GO:0008150,GO:0051716,GO:0033554,GO:0009267,GO:0006950,GO:0071496,GO:…	'4.2.7.2.1.1'	subunit alpha of E1 2-oxoisovalerate dehydrogenase subcomplex	440.724	320.118	578.605	1627.87	1476.1	992.327	2592.43	1026.55	1359.41	4544.41	1982.66	3366.56
	Bv2_047840_cppx	3080.03	1.89184	0.360407	5.24918	1.52776e-07	0.00302297	BVRB_2g047840	LOC104906385	aspartate aminotransferase, cytoplasmic	aspartate aminotransferase, cytoplasmic			Bv2_047840_cppx.t1	AT5G11520.1	AT5G11520	AT5G11520	GO:0003824,GO:0003674,GO:0006520,GO:0044237,GO:0008152,GO:0008150,GO:0044281,GO:0044763,GO:0044710,GO:0043436,GO:0044238,GO:1901564,GO:0044699,GO:0006082,GO:0071704,GO:0009987,GO:0006807,GO:0019752,GO:0008483,GO:0003824,GO:0016769,GO:0016740,GO:0003674,GO:0009058,GO:0008152,GO:0008150,GO:0030170,GO:0005488,GO:0043168,GO:0070279,GO:1901363,GO:0097159,GO:0003674,GO:0019842,GO:0043167,GO:0048037,GO:…	'25.1.7'	aspartate aminotransferase	1363.67	1111.42	1104.61	1883.05	1791.81	1964.34	5965.13	3145.9	4172.73	7795.55	2605.24	4056.92
	Bv3_068080_hefu	1339.29	1.89055	0.161669	11.694	1.36774e-31	2.70634e-27	BVRB_3g068080	LOC104906654	putative lipase ROG1	putative lipase ROG1			Bv3_068080_hefu.t1	AT5G51180.1	AT5G51180	AT5G51180		'35.2'	NA	676.825	665.414	569.041	702.184	585.608	523.003	2069.13	2630.34	2378.27	1830.59	1817.68	1623.38
	Bv5_113890_romz	3088.96	1.89033	0.213267	8.86368	7.74188e-19	1.53189e-14	BVRB_5g113890	LOC104893973	SNAP25 homologous protein SNAP33	SNAP25 homologous protein SNAP33	NC_025816.2		Bv5_113890_romz.t1	AT5G61210.1	AT5G61210	AT5G61210	GO:0009612,GO:0009605,GO:0008150,GO:0009628,GO:0050896,GO:0005886,GO:0016020,GO:0005623,GO:0005575,GO:0071944,GO:0044464,GO:0009504,GO:0005737,GO:0005622,GO:0044424,GO:0044444,GO:0005623,GO:0005575,GO:0044464,GO:0016021,GO:0031224,GO:0016020,GO:0005575,GO:0044425,GO:0000911,GO:0008150,GO:0000278,GO:0044763,GO:0051301,GO:1903047,GO:0000910,GO:0061640,GO:0044699,GO:0032506,GO:1902410,GO:0009987,GO:…	'22.7.3.1'	SNAP25 group Qbc-type SNARE protein	1556.84	1334.42	1215.55	1640.91	1302	1115.64	5081.81	4864.68	5271.11	5833.79	3798.93	4051.85
	Bv4_087850_txyd	3638.5	1.89021	0.197502	9.57061	1.06276e-21	2.10289e-17	BVRB_4g087850	LOC104891648	tobamovirus multiplication protein 1	tobamovirus multiplication protein 1	NC_025815.2		Bv4_087850_txyd.t1	AT4G21790.1	AT4G21790	AT4G21790	GO:0005774,GO:0005737,GO:0005622,GO:0044437,GO:0044424,GO:0098588,GO:0044446,GO:0043226,GO:0044444,GO:0016020,GO:0031090,GO:0005623,GO:0044422,GO:0043227,GO:0043231,GO:0005575,GO:0005773,GO:0044464,GO:0098805,GO:0043229,GO:0046786,GO:0019079,GO:0044419,GO:0008150,GO:0044403,GO:0051704,GO:0019058,GO:0016032,GO:0005515,GO:0005488,GO:0003674,GO:0009705,GO:0005737,GO:0005622,GO:0044437,GO:0044424,GO:…	'26.10.2.1'	TOM1 tobamovirus multiplication replication host factor	1629.82	1697.7	1399.17	1892.36	1953.41	1705.38	6489.78	5359.68	5672.48	6667.47	4013.98	5180.8
	Bv8_198620_mxzc	12866.2	1.88974	0.165649	11.4081	3.81155e-30	7.54192e-26	BVRB_8g198620	LOC104902412	NADPH--cytochrome P450 reductase	NADPH--cytochrome P450 reductase	NC_025819.2		Bv8_198620_mxzc.t1	AT4G30210.1	AT4G30210	AT4G30210	GO:0003958,GO:0003824,GO:0016653,GO:0003674,GO:0016491,GO:0016651,GO:0055114,GO:0008152,GO:0008150,GO:0044710,GO:0044699,GO:0016491,GO:0003824,GO:0003674,GO:0010181,GO:0005488,GO:0043168,GO:1901363,GO:0097367,GO:0097159,GO:0032553,GO:0003674,GO:0000166,GO:1901265,GO:0043167,GO:0048037,GO:0036094,GO:0043425,GO:0005488,GO:0003674,GO:0008134,GO:0005515,GO:0006952,GO:0008150,GO:0006950,GO:0050896,GO:…	'50.1.6'	NADPH--cytochrome P450 reductase OS=Catharanthus roseus (sp|q05001|ncpr_catro : 967.0) & Enzyme classification.EC_1 oxidoreductases.EC_1.6 oxidoreductase acting on NADH or NADPH(50.1.6 : 576.7)	6095.72	5783.7	4671.88	5915.48	5193	5589.82	19949.8	18612.7	22762.9	22204.2	16658	20956.7
	Bv_013640_epzh	333.196	1.88539	0.381202	4.94591	7.57874e-07	0.014996	BVRB_013640	LOC104885005	protein CREG1	protein CREG1			Bv_013640_epzh.t1	AT2G04690.1	AT2G04690	AT2G04690	GO:0048037,GO:0005488,GO:0003674,GO:0005773,GO:0005737,GO:0005622,GO:0044424,GO:0043226,GO:0044444,GO:0005623,GO:0043227,GO:0005575,GO:0043231,GO:0044464,GO:0043229	'35.2'	NA	151.678	160.958	147.281	42.8388	137.447	156.683	744.136	530.028	426.629	425.583	480.154	594.934
	Bv5_118600_kqmn	66.4811	1.8784	0.395239	4.75257	2.00851e-06	0.0397423	BVRB_5g118600	LOC104894667	hypothetical protein	uncharacterized protein LOC104894667	NC_025816.2					AT2G17030	GO:0005515,GO:0005488,GO:0003674,GO:0005886,GO:0016020,GO:0005623,GO:0005575,GO:0071944,GO:0044464,GO:0048825,GO:0022414,GO:0044702,GO:0009790,GO:0008150,GO:0010154,GO:0003006,GO:0032501,GO:0009793,GO:0048366,GO:0000003,GO:0044707,GO:0048316,GO:0009791,GO:0007275,GO:0061458,GO:0048367,GO:0048731,GO:0044699,GO:0048827,GO:0032502,GO:0048608,GO:0048856,GO:0099402,GO:0044767,GO:0005829,GO:0005737,GO:…	'35.1'		31.4803	37.7667	12.4328	31.6635	35.8195	30.4662	121.792	92.1456	86.0742	103.967	83.1986	130.967
	Bv8_201570_nkzk	356.269	1.87328	0.316557	5.91766	3.26555e-09	6.46154e-05	BVRB_8g201570	LOC104883022	U-box domain-containing protein 8	U-box domain-containing protein 8			Bv8_201570_nkzk.t1	AT4G21350.1	AT4G21350	AT4G21350	GO:0004842,GO:0003824,GO:0019787,GO:0016740,GO:0003674,GO:0016567,GO:0044237,GO:0008152,GO:0019538,GO:0043170,GO:0008150,GO:0044260,GO:0006464,GO:0044267,GO:0044238,GO:0032446,GO:0043412,GO:1901564,GO:0070647,GO:0036211,GO:0071704,GO:0009987,GO:0006807,GO:0005515,GO:0005488,GO:0003674,GO:0005488,GO:0003674	'35.1'		168.849	199.624	115.721	299.872	225.746	167.564	580.854	444.736	748.471	539.266	339.845	444.678
	Bv6_152610_otyp	1461.81	1.87272	0.268294	6.98012	2.94932e-12	5.83582e-08	BVRB_6g152610	LOC104897782	bifunctional nuclease 1	bifunctional nuclease 1	NC_025817.2		Bv6_152610_otyp.t1	AT5G66050.1	AT5G66050	AT5G66050	GO:0004518,GO:0003824,GO:0016788,GO:0003674,GO:0016787	'35.1'		638.191	646.53	519.31	491.715	451.493	515.749	3188.01	1645.68	1775.75	3129.69	2350.71	2188.87
	Bv7_168670_itsr	403.494	1.87038	0.301505	6.20347	5.52331e-10	1.0929e-05	BVRB_7g168670											'35.2'	NA	211.776	183.438	131.023	322.222	234.077	345.284	803.025	569.628	548.255	387.689	420.223	685.291
	Bv9_206920_kkqt	7926.68	1.86923	0.170808	10.9434	7.14299e-28	1.41338e-23	BVRB_9g206920	LOC104903056	hypothetical protein	uncharacterized protein LOC104903056	NC_025820.2		Bv9_206920_kkqt.t1	AT4G03260.1	AT4G03260	AT4G03260	GO:0005515,GO:0005488,GO:0003674,GO:0008017,GO:0008092,GO:0005488,GO:0015631,GO:0003674,GO:0005515,GO:0004674,GO:0016773,GO:0004672,GO:0003824,GO:0016301,GO:0016740,GO:0003674,GO:0016772,GO:0000226,GO:0008150,GO:0007010,GO:0007017,GO:0006996,GO:0016043,GO:0009987,GO:0071840,GO:0046777,GO:0044237,GO:0008152,GO:0019538,GO:0043170,GO:0008150,GO:0044260,GO:0006464,GO:0016310,GO:0044267,GO:0044238,GO:…	'35.2'	NA	3255.34	2992.56	2905.46	4356.52	3114.63	3711.07	12867.1	9273.2	11299.1	14356.1	14066.9	12922.1
	Bv7_166130_dxyz	3243.09	1.86874	0.15539	12.0261	2.58973e-33	5.1243e-29	BVRB_7g166130	LOC104899314	hypothetical protein	uncharacterized protein LOC104899314	NC_025818.2		Bv7_166130_dxyz.t1	AT2G20320.1	AT2G20320	AT2G20320		'35.2'	NA	1310.72	1377.59	1274.84	1640.91	1728.5	1344.86	4828.85	4534.94	5112.06	5775.49	4374.98	5613.3
	Bv6_137950_sedp	12649.4	1.86781	0.229503	8.13851	4.00186e-16	7.91849e-12	BVRB_6g137950	LOC104895967	uncharacterized LOC104895967	uncharacterized protein LOC104895967	NC_025817.2		Bv6_137950_sedp.t1	AT4G36850.1	AT4G36850	AT4G36850		'35.2'	NA	5074.04	3518.6	3920.17	6910.09	6520.82	7715.93	18773.4	11413.9	15474.6	27446.2	19510.1	25515.2
	Bv7_160120_qkst	203.126	1.86581	0.325235	5.73681	9.64747e-09	0.000190895	BVRB_7g160120											'35.2'	NA	101.595	99.812	101.375	106.166	55.8118	76.8909	259.645	342.69	499.605	330.361	268.633	194.927
	Bv2_032410_iqnp	1254.33	1.86575	0.381833	4.88631	1.02746e-06	0.0203303	BVRB_2g032410	LOC104885465	mitogen-activated protein kinase kinase kinase 1	mitogen-activated protein kinase kinase kinase 1	NC_025813.2		Bv2_032410_iqnp.t1	AT5G11620.1	AT5G11620	AT5G11620	GO:0008270,GO:0005488,GO:0046914,GO:0003674,GO:0043169,GO:0043167,GO:0046872	'35.2'	NA	616.727	510.75	457.146	636.994	597.27	1163.52	3097	1401.22	1277.08	2306.7	1505.33	1482.26
	Bv_004130_fkwc	269.998	1.86529	0.361639	5.15788	2.49767e-07	0.00494214	BVRB_004130	LOC104883880	G-type lectin S-receptor-like serine/threonine-protein kinase LECRK3	G-type lectin S-receptor-like serine/threonine-protein kinase LECRK3						AT2G41890	GO:0004674,GO:0016773,GO:0004672,GO:0003824,GO:0016301,GO:0016740,GO:0003674,GO:0016772,GO:0006468,GO:0044237,GO:0008152,GO:0019538,GO:0043170,GO:0008150,GO:0044260,GO:0006464,GO:0016310,GO:0044267,GO:0044238,GO:0006793,GO:0043412,GO:1901564,GO:0006796,GO:0036211,GO:0071704,GO:0009987,GO:0006807,GO:0004672,GO:0016773,GO:0003824,GO:0016301,GO:0016740,GO:0003674,GO:0016772,GO:0005524,GO:0005488,GO:…	'35.1'		163.125	58.4485	144.412	108.028	134.115	130.569	400.174	364.775	561.353	496.513	310.937	367.519
	Bv6_140590_rqdw	114408	1.86495	0.261505	7.1316	9.92067e-13	1.963e-08	BVRB_6g140590	LOC104896306	S-adenosylmethionine decarboxylase proenzyme-like	S-adenosylmethionine decarboxylase proenzyme-like	NC_025817.2		Bv6_140590_rqdw.t1	AT3G25570.1	AT3G25570	AT3G25570	GO:0004014,GO:0003824,GO:0016830,GO:0016831,GO:0003674,GO:0016829,GO:0008295,GO:0044237,GO:0008152,GO:0008150,GO:0044106,GO:0006596,GO:0008216,GO:0097164,GO:0006576,GO:0009308,GO:1901576,GO:1901564,GO:0009058,GO:0006595,GO:0042401,GO:1901566,GO:0071704,GO:0034641,GO:0009987,GO:0006807,GO:0044249,GO:0044271,GO:0009309,GO:0006597,GO:0044237,GO:0008152,GO:0008150,GO:0044106,GO:0006596,GO:0097164,GO:…	'8.2.1'	S-adenosyl methionine decarboxylase	49363.9	53701.6	47088.9	50303.9	32899.8	59491.8	223529	178619	144799	221924	169812	141359
	Bv1_009670_zaje	1477.93	1.86328	0.12915	14.4273	3.48323e-47	6.89226e-43	BVRB_1g009670	LOC104892749	hypothetical protein	uncharacterized protein slp1	NC_025812.2		Bv1_009670_zaje.t1	AT1G71360.1	AT1G71360	AT1G71360	GO:0046658,GO:0005886,GO:0031224,GO:0016020,GO:0005623,GO:0031226,GO:0005575,GO:0071944,GO:0044464,GO:0044425,GO:0031225,GO:0044459,GO:0006997,GO:0008150,GO:0006996,GO:0016043,GO:0009987,GO:0071840,GO:0005783,GO:0005737,GO:0005622,GO:0044424,GO:0043226,GO:0044444,GO:0005623,GO:0043227,GO:0043231,GO:0005575,GO:0044464,GO:0043229,GO:0012505,GO:0005635,GO:0005622,GO:0044424,GO:0044446,GO:0043226,GO:…	'20.4.3.4'	regulatory factor (SUN3/4/5) nuclear shape determination	592.401	622.252	626.424	605.331	538.959	677.51	2137.38	2198.55	2366.1	2658.44	2441.67	2270.09
	Bv8_193320_sxin	2787.02	1.86212	0.21806	8.53951	1.34793e-17	2.66715e-13	BVRB_8g193320	LOC104901935	probable anion transporter 6, chloroplastic	probable anion transporter 6, chloroplastic	NC_025819.2		Bv8_193320_sxin.t1	AT5G20380.1	AT5G20380	AT5G20380	GO:0016021,GO:0031224,GO:0016020,GO:0005575,GO:0044425,GO:0055085,GO:0008150,GO:0006810,GO:0051179,GO:0051234,GO:0009536,GO:0005737,GO:0005622,GO:0044424,GO:0043226,GO:0044444,GO:0005623,GO:0043227,GO:0005575,GO:0043231,GO:0044464,GO:0043229,GO:0005315,GO:0005215,GO:0015291,GO:0003674,GO:0022804,GO:0022857	'24.2.2.7'	phosphate transporter (PHT4)	822.779	1321.84	1422.13	1722.87	1287.84	1246.21	4336.33	4538.74	4107.24	4442.39	4050.64	4145.25
	Bv9_216210_yetr	4673.24	1.85762	0.199636	9.30505	1.33933e-20	2.65014e-16	BVRB_9g216210	LOC104904122	caffeoyl-CoA O-methyltransferase	caffeoyl-CoA O-methyltransferase	NC_025820.2		Bv9_216210_yetr.t1	AT4G34050.1	AT4G34050	AT4G34050	GO:0008171,GO:0003824,GO:0016740,GO:0003674,GO:0016741,GO:0008168,GO:0005829,GO:0005737,GO:0005622,GO:0044424,GO:0044444,GO:0005623,GO:0005575,GO:0044464,GO:0046686,GO:0008150,GO:0010035,GO:0010038,GO:0042221,GO:0050896,GO:0042409,GO:0008171,GO:0003824,GO:0008757,GO:0016740,GO:0003674,GO:0016741,GO:0008168,GO:0009805,GO:0044237,GO:0008152,GO:0008150,GO:0018130,GO:0044763,GO:0044710,GO:1901362,GO:…	'21.6.1.4'	caffeoyl-CoA 3-O-methyltransferase (CCoA-OMT)	2123.49	2569.04	2453.09	2160.57	1981.74	2065.9	7101.41	9389.72	9409.22	7179.53	4679.57	4965.57
	Bv9_225190_hseh	596.717	1.85507	0.201053	9.22677	2.78928e-20	5.51915e-16	BVRB_9g225190	LOC104883191	protein trichome birefringence-like 39	protein trichome birefringence-like 39						AT2G42570		'35.1'		284.753	233.794	278.304	370.649	368.192	324.973	856.56	886.426	1133.93	742.341	991.332	689.352
	Bv6_145440_edoh	523.13	1.85484	0.287365	6.45464	1.08476e-10	2.14642e-06	BVRB_6g145440	LOC104896980	probable leucine-rich repeat receptor-like protein kinase At5g49770	probable leucine-rich repeat receptor-like protein kinase At5g49770	NC_025817.2					AT5G49760	GO:0004672,GO:0016773,GO:0003824,GO:0016301,GO:0016740,GO:0003674,GO:0016772,GO:0005524,GO:0005488,GO:0043168,GO:0032559,GO:1901363,GO:0017076,GO:0097367,GO:0032555,GO:0097159,GO:0032553,GO:0030554,GO:0035639,GO:0003674,GO:0000166,GO:1901265,GO:0043167,GO:0036094,GO:0006468,GO:0044237,GO:0008152,GO:0019538,GO:0043170,GO:0008150,GO:0044260,GO:0006464,GO:0016310,GO:0044267,GO:0044238,GO:0006793,GO:…	'18.4.1.8.1'	protein kinase (LRR-VIII-1)	258.997	235.592	191.274	210.469	298.219	214.714	1001.1	521.651	957.108	791.895	656.423	940.118
	Bv2_045460_gsdw	353.709	1.8511	0.305447	6.0603	1.35872e-09	2.6885e-05	BVRB_2g045460	LOC104906034	hypothetical protein	uncharacterized protein LOC104906034								'35.2'	NA	121.628	168.152	193.187	137.829	185.762	145.077	774.919	523.936	451.89	359.511	528.804	653.819
	Bv4_085910_nsum	84.501	1.84984	0.374323	4.94182	7.7397e-07	0.0153145	BVRB_4g085910											'35.2'	NA	31.4803	47.658	26.7784	48.4265	56.6449	38.4454	164.62	96.7148	124.433	92.3068	114.927	171.577
	Bv7_164340_ymrw	89.1658	1.84842	0.317655	5.81896	5.92144e-09	0.000117167	BVRB_7g164340											'35.2'	NA	18.602	46.7588	45.9059	50.289	54.9788	49.3262	144.544	130.984	135.66	102.995	141.72	148.226
	Bv8_196490_zdye	3854.24	1.84489	0.173003	10.6639	1.50127e-26	2.97056e-22	BVRB_8g196490	LOC104902216	pentatricopeptide repeat-containing protein At5g21222-like	pentatricopeptide repeat-containing protein At5g21222-like|pentatricopeptide repeat-containing protein At5g25630-like	NC_025819.2		Bv8_196490_zdye.t1	AT5G21222.1	AT5G21222	AT5G21222		'35.1'		1672.75	2091.56	1388.65	1754.53	1653.53	1497.92	5870.11	6773.08	5869.89	6435.24	5839.41	5404.16
	Bv4_083050_dgeo	145.712	1.83712	0.381182	4.81954	1.43888e-06	0.0284711	BVRB_4g083050											'35.1'		50.0822	71.9366	74.597	22.3507	53.3128	58.0308	277.043	172.107	258.223	186.557	188.254	336.047
	Bv5_111670_mcps	509.248	1.83457	0.197711	9.27904	1.71009e-20	3.38375e-16	BVRB_5g111670	LOC104893661	ATP-dependent DNA helicase SRS2-like protein At4g25120	ATP-dependent DNA helicase SRS2-like protein At4g25120	NC_025816.2		Bv5_111670_mcps.t1	AT4G25120.1	AT4G25120	AT4G25120	GO:0003677,GO:0005488,GO:1901363,GO:0097159,GO:0003674,GO:0003676,GO:0004003,GO:0003824,GO:0008094,GO:0017111,GO:0016462,GO:0016818,GO:0003678,GO:0004386,GO:0042623,GO:0008026,GO:0070035,GO:0003674,GO:0016817,GO:0016787,GO:0016887,GO:0005524,GO:0005488,GO:0043168,GO:0032559,GO:1901363,GO:0017076,GO:0097367,GO:0032555,GO:0097159,GO:0032553,GO:0030554,GO:0035639,GO:0003674,GO:0000166,GO:1901265,GO:…	'35.1'		201.76	224.802	227.617	223.507	229.078	316.268	872.62	779.049	687.658	675.297	883.456	789.862
	Bv7_172890_rpre	965.766	1.83455	0.188687	9.72273	2.4123e-22	4.77322e-18	BVRB_7g172890	LOC104900021	probable sugar phosphate/phosphate translocator At3g11320	probable sugar phosphate/phosphate translocator At3g11320	NC_025818.2					AT3G11320	GO:0005783,GO:0005737,GO:0005622,GO:0044424,GO:0043226,GO:0044444,GO:0005623,GO:0043227,GO:0043231,GO:0005575,GO:0044464,GO:0043229,GO:0012505,GO:0005794,GO:0005737,GO:0005622,GO:0044424,GO:0043226,GO:0044444,GO:0005623,GO:0043227,GO:0043231,GO:0005575,GO:0044464,GO:0043229,GO:0012505	'35.1'		457.895	331.808	476.273	415.35	349.865	380.102	1383.88	1593.89	1528.75	1833.5	1476.42	1361.45
	Bv5_119410_ofut	713.035	1.83219	0.246688	7.42715	1.10966e-13	2.19569e-09	BVRB_5g119410	LOC104894508	late embryogenesis abundant protein 47	late embryogenesis abundant protein 47	NC_025816.2					AT5G27980	GO:0009414,GO:0008150,GO:0009628,GO:1901700,GO:0006950,GO:0001101,GO:0009415,GO:0010035,GO:0042221,GO:0050896,GO:0009845,GO:0008150,GO:0032501,GO:0044707,GO:0009791,GO:0090351,GO:0007275,GO:0044699,GO:0032502,GO:0048856,GO:0044767,GO:0006873,GO:0065008,GO:0008150,GO:0044763,GO:0048878,GO:0044699,GO:0050801,GO:0019725,GO:0055082,GO:0042592,GO:0009987,GO:0065007,GO:0005730,GO:0043228,GO:0005622,GO:…	'35.2'	NA	277.599	260.77	258.22	365.061	306.549	210.362	750.828	969.433	1112.42	1481.77	1071.01	1492.41
	Bv5_104840_mcap	3973.23	1.83145	0.339745	5.39066	7.02011e-08	0.00138907	BVRB_5g104840	LOC104892862	palmitoyl-protein thioesterase 1-like	palmitoyl-protein thioesterase 1-like	NC_025816.2		Bv5_104840_mcap.t1	AT3G60340.1	AT3G60340	AT3G60340	GO:0098599,GO:0003824,GO:0003674,GO:0016787,GO:0005773,GO:0005737,GO:0005622,GO:0044424,GO:0043226,GO:0044444,GO:0005623,GO:0043227,GO:0005575,GO:0043231,GO:0044464,GO:0043229,GO:0005829,GO:0005737,GO:0005622,GO:0044424,GO:0044444,GO:0005623,GO:0005575,GO:0044464	'50.3.1'	Enzyme classification.EC_3 hydrolases.EC_3.1 hydrolase acting on ester bond(50.3.1 : 182.6)	1787.22	1716.59	1563.67	2585.23	2749.77	3148.9	9351.22	3942.46	4743.44	6553.78	3283.52	6252.9
	Bv_006290_kpfu	285.299	1.82792	0.279025	6.5511	5.71156e-11	1.13015e-06	BVRB_006290	LOC104884147	uncharacterized LOC104884147	uncharacterized protein LOC104884147			Bv_006290_kpfu.t1	AT5G47430.1	AT5G47430	AT5G47430	GO:0003676,GO:0005488,GO:1901363,GO:0097159,GO:0003674,GO:0008270,GO:0005488,GO:0046914,GO:0003674,GO:0043169,GO:0043167,GO:0046872,GO:0005634,GO:0005622,GO:0044424,GO:0043226,GO:0005623,GO:0043227,GO:0005575,GO:0043231,GO:0044464,GO:0043229,GO:0016567,GO:0044237,GO:0008152,GO:0019538,GO:0043170,GO:0008150,GO:0044260,GO:0006464,GO:0044267,GO:0044238,GO:0032446,GO:0043412,GO:1901564,GO:0070647,GO:…	'16.2.1.2.8'	component MPE1 of Cleavage and Polyadenylation Specificity Factor (CPSF) complex	71.546	131.284	96.5936	195.568	224.08	273.47	380.098	288.621	404.174	554.812	437.85	365.489
	Bv3_051050_qrsy	9230.37	1.82696	0.20412	8.95042	3.54144e-19	7.00746e-15	BVRB_3g051050	LOC104888159	two-component response regulator-like APRR5	two-component response regulator-like APRR5	NC_025814.2		Bv3_051050_qrsy.t1	AT5G24470.1	AT5G24470	AT5G24470	GO:0000160,GO:0044700,GO:0008150,GO:0051716,GO:0050794,GO:0044699,GO:0007165,GO:0007154,GO:0023052,GO:0050789,GO:0050896,GO:0009987,GO:0035556,GO:0065007,GO:0005515,GO:0005488,GO:0003674,GO:0009640,GO:0008150,GO:0032501,GO:0044707,GO:0009628,GO:0009791,GO:0007275,GO:0009416,GO:0044699,GO:0009314,GO:0009639,GO:0032502,GO:0048856,GO:0050896,GO:0044767,GO:0009266,GO:0008150,GO:0009628,GO:0050896,GO:…	'27.1.4'	PRR circadian clock time-of-day-dependent expressed repressor	3442.8	3216.47	4611.63	4816.57	3979.3	3631.28	12964.8	14805	12220.7	12877.3	18360.8	15837.8
	Bv3_067040_qmhg	330.918	1.82446	0.220182	8.28614	1.16987e-16	2.31483e-12	BVRB_3g067040	LOC104906519	condensin-2 complex subunit H2	condensin-2 complex subunit H2			Bv3_067040_qmhg.t1	AT3G16730.1	AT3G16730	AT3G16730	GO:0030261,GO:0008150,GO:0006323,GO:0051276,GO:0006996,GO:0071103,GO:0016043,GO:0009987,GO:0071840,GO:0005730,GO:0043228,GO:0005622,GO:0043233,GO:0031981,GO:0044424,GO:0031974,GO:0070013,GO:0043232,GO:0044446,GO:0043226,GO:0044428,GO:0005623,GO:0044422,GO:0043227,GO:0043231,GO:0005575,GO:0044464,GO:0043229,GO:0005634,GO:2001022,GO:0008150,GO:0051716,GO:0080135,GO:0048583,GO:0050794,GO:0033554,GO:…	'13.3.1.3.3'	component CAP-H2 of condensin II complex	164.556	159.16	121.459	106.166	110.791	126.942	578.178	592.474	402.303	516.918	490.025	602.041
	Bv7_163960_fsog	570.992	1.82376	0.234689	7.77098	7.78788e-15	1.54099e-10	BVRB_7g163960	LOC104898953	phytochrome A-associated F-box protein	phytochrome A-associated F-box protein	NC_025818.2		Bv7_163960_fsog.t1	AT4G02440.1	AT4G02440	AT4G02440	GO:0005515,GO:0005488,GO:0003674,GO:0009585,GO:0044700,GO:0009605,GO:0051606,GO:0008150,GO:0051716,GO:0009583,GO:0071214,GO:0071482,GO:0050794,GO:0009581,GO:0009628,GO:0009416,GO:0009582,GO:0044699,GO:0007165,GO:0007154,GO:0009314,GO:0009639,GO:0010017,GO:0023052,GO:0050789,GO:0050896,GO:0071478,GO:0009987,GO:0007602,GO:0071489,GO:0065007,GO:0048366,GO:0008150,GO:0032501,GO:0044707,GO:0007275,GO:…	'19.2.2.8.1.4.6'	component FBX of SCF E3 ubiquitin ligase complex	200.329	267.964	334.73	232.82	181.597	274.196	1031.89	915.364	906.586	946.388	700.137	859.914
	Bv1_013970_pisx	210.803	1.81542	0.290619	6.24673	4.19131e-10	8.29335e-06	BVRB_1g013970	LOC104900838	short-chain dehydrogenase/reductase family 42E member 1	short-chain dehydrogenase/reductase family 42E member 1	NC_025812.2					AT2G33630	GO:0003854,GO:0033764,GO:0003824,GO:0016614,GO:0016229,GO:0003674,GO:0016491,GO:0016616,GO:0006694,GO:0008610,GO:0008152,GO:0008150,GO:0008202,GO:0044710,GO:1901362,GO:0044711,GO:0044238,GO:1901576,GO:0044699,GO:0009058,GO:0006629,GO:1901360,GO:0071704,GO:0016616,GO:0003824,GO:0016614,GO:0003674,GO:0016491,GO:0055114,GO:0008152,GO:0008150,GO:0044710,GO:0044699,GO:0005783,GO:0005737,GO:0005622,GO:…	'50.1.1'	3beta-hydroxysteroid-dehydrogenase/decarboxylase isoform 1 OS=Arabidopsis thaliana (sp|q9fx01|hsdd1_arath : 174.0) & Enzyme classification.EC_1 oxidoreductases.EC_1.1 oxidoreductase acting on CH-OH group of donor(50.1.1 : 151.9)	72.977	109.703	64.0769	81.9525	102.461	124.041	318.533	300.806	253.545	460.562	363.817	277.162
	Bv8_189960_jkrc	1564.79	1.81369	0.241779	7.50143	6.31272e-14	1.2491e-09	BVRB_8g189960											'35.2'	NA	592.401	559.307	615.904	819.525	1194.54	1069.94	1971.43	1718.02	2524.22	3392.03	2177.97	2142.17
	Bv7_164770_ghhf	9403.7	1.81303	0.253437	7.15377	8.44247e-13	1.67051e-08	BVRB_7g164770	LOC104899084	ABC transporter C family member 14	ABC transporter C family member 14	NC_025818.2		Bv7_164770_ghhf.t1	AT2G47800.1	AT2G47800	AT2G47800	GO:0005524,GO:0005488,GO:0043168,GO:0032559,GO:1901363,GO:0017076,GO:0097367,GO:0032555,GO:0097159,GO:0032553,GO:0030554,GO:0035639,GO:0003674,GO:0000166,GO:1901265,GO:0043167,GO:0036094,GO:0006810,GO:0008150,GO:0051179,GO:0051234,GO:0016021,GO:0031224,GO:0016020,GO:0005575,GO:0044425,GO:0042626,GO:0003824,GO:0043492,GO:0017111,GO:0015405,GO:0016462,GO:0016818,GO:0005215,GO:0042623,GO:0003674,GO:…	'24.1.3.1.2'	subfamily ABCC transporter	2627.17	3446.66	4191.78	6908.22	5938.55	5027.65	12343.8	9427.03	14309.8	20323	12876	15424.6
	Bv7_162360_qoun	3258.33	1.81274	0.187018	9.69287	3.23314e-22	6.39741e-18	BVRB_7g162360	LOC104898711	E3 ubiquitin-protein ligase arkadia-B	E3 ubiquitin-protein ligase arkadia-B	NC_025818.2		Bv7_162360_qoun.t1	AT2G37150.3	AT2G37150	AT2G37150		'35.1'		1496.74	1338.92	1312.14	1478.87	1448.61	1615.43	6048.11	4036.89	4486.15	6120.43	4539.96	5177.76
	Bv9_224870_kgfn	16582.3	1.80671	0.238016	7.59069	3.18199e-14	6.29621e-10	BVRB_9g224870	LOC104883146	ABC transporter G family member 36	ABC transporter G family member 36			Bv9_224870_kgfn.t1	AT1G59870.1	AT1G59870	AT1G59870	GO:0016020,GO:0005575,GO:0005524,GO:0005488,GO:0043168,GO:0032559,GO:1901363,GO:0017076,GO:0097367,GO:0032555,GO:0097159,GO:0032553,GO:0030554,GO:0035639,GO:0003674,GO:0000166,GO:1901265,GO:0043167,GO:0036094,GO:0016887,GO:0003824,GO:0017111,GO:0016462,GO:0016818,GO:0003674,GO:0016817,GO:0016787,GO:0031348,GO:0031347,GO:0008150,GO:0048583,GO:0080134,GO:0048519,GO:0006950,GO:0050789,GO:0006952,GO:…	'24.1.3.2.2'	subfamily ABCG transporter	5404.59	6954.47	7217.74	11665.2	10823.3	8987.53	21858.3	19185.3	27452.1	33174.1	19143.4	27121.3
	Bv7_165990_zitp	2682.58	1.80584	0.289226	6.24371	4.27305e-10	8.45509e-06	BVRB_7g165990	LOC104899303	ABC transporter C family member 5	ABC transporter C family member 5	NC_025818.2		Bv7_165990_zitp.t1	AT1G04120.1	AT1G04120	AT1G04120	GO:0005524,GO:0005488,GO:0043168,GO:0032559,GO:1901363,GO:0017076,GO:0097367,GO:0032555,GO:0097159,GO:0032553,GO:0030554,GO:0035639,GO:0003674,GO:0000166,GO:1901265,GO:0043167,GO:0036094,GO:0016887,GO:0003824,GO:0017111,GO:0016462,GO:0016818,GO:0003674,GO:0016817,GO:0016787,GO:0006810,GO:0008150,GO:0051179,GO:0051234,GO:0016021,GO:0031224,GO:0016020,GO:0005575,GO:0044425,GO:0042626,GO:0003824,GO:…	'24.1.3.1.2'	subfamily ABCC transporter	1104.67	1060.17	1103.65	1750.8	1723.5	1237.51	4312.24	2731.62	4385.11	6029.09	2919	3833.57
	Bv5_115070_soyj	11502.1	1.8032	0.315725	5.71128	1.12129e-08	0.00022187	BVRB_5g115070	LOC104894102	probable aldehyde dehydrogenase	probable aldehyde dehydrogenase	NC_025816.2		Bv5_115070_soyj.t1	AT5G62530.1	AT5G62530	AT5G62530	GO:0008152,GO:0008150,GO:0016491,GO:0003824,GO:0003674,GO:0055114,GO:0008152,GO:0008150,GO:0044710,GO:0044699,GO:0050897,GO:0005488,GO:0046914,GO:0003674,GO:0043169,GO:0043167,GO:0046872,GO:0010133,GO:0044237,GO:0008152,GO:0006560,GO:0008150,GO:0044281,GO:0044763,GO:0046395,GO:1901575,GO:0044710,GO:0009063,GO:0043436,GO:0046483,GO:0044248,GO:0006562,GO:0044238,GO:1901605,GO:0016054,GO:1901564,GO:…	'4.2.3.2'	delta-1-pyrroline-5-carboxylate dehydrogenase	6346.13	4561.68	2293.38	6172.51	5179.67	3995.42	16974.6	14364.8	14722.4	20645.6	23012.2	19756.7
	Bv7_163220_mwtj	4950.99	1.80274	0.168206	10.7175	8.42928e-27	1.6679e-22	BVRB_7g163220	LOC104898860	hypothetical protein	uncharacterized protein LOC104898860	NC_025818.2		Bv7_163220_mwtj.t1	AT4G14990.1	AT4G14990	AT4G14990	GO:0003729,GO:0005488,GO:1901363,GO:0003723,GO:0097159,GO:0003674,GO:0003676,GO:0005783,GO:0005737,GO:0005622,GO:0044424,GO:0043226,GO:0044444,GO:0005623,GO:0043227,GO:0043231,GO:0005575,GO:0044464,GO:0043229,GO:0012505,GO:0005515,GO:0005488,GO:0003674,GO:0019827,GO:0008150,GO:0032501,GO:0044707,GO:0044699,GO:0032502,GO:0098727,GO:0044767,GO:0005634,GO:0005622,GO:0044424,GO:0043226,GO:0005623,GO:…	'16.8.2.5'	mRNA decay factor (PAT1)	2358.16	2274.1	2038.99	2441.81	2213.31	2303.82	9286.98	6407.55	7581.08	7846.08	6485.26	8174.76
	Bv4_077670_wywr	3680	1.80114	0.276814	6.50667	7.68345e-11	1.52032e-06	BVRB_4g077670	LOC104890479	PHD finger protein At1g33420	PHD finger protein At1g33420	NC_025815.2		Bv4_077670_wywr.t1	AT1G33420.1	AT1G33420	AT1G33420		'15.5.30'	PHD finger transcription factor	2127.78	1567.32	1139.04	1715.41	1860.95	2237.09	7199.12	4238.7	5402.09	6539.21	4515.99	5617.36
	Bv3_065030_iaje	399.114	1.79776	0.248427	7.23656	4.60203e-13	9.10604e-09	BVRB_3g065030	LOC104889715	dCTP pyrophosphatase 1	dCTP pyrophosphatase 1	NC_025814.2		Bv3_065030_iaje.t1	AT3G25400.1	AT3G25400	AT3G25400	GO:0009143,GO:0044237,GO:0008152,GO:0008150,GO:0044281,GO:0044763,GO:0019439,GO:1901575,GO:0044710,GO:0044270,GO:0046483,GO:0006139,GO:0044248,GO:0034655,GO:0009141,GO:0044238,GO:0006793,GO:0019637,GO:0044699,GO:0006796,GO:1901292,GO:0006753,GO:1901361,GO:1901360,GO:0006725,GO:0046434,GO:0071704,GO:0034641,GO:0055086,GO:0009987,GO:0044712,GO:0006807,GO:0009056,GO:0046700,GO:0047429,GO:0003824,GO:…	'50.3.6'	Enzyme classification.EC_3 hydrolases.EC_3.6 hydrolase acting on acid anhydride(50.3.6 : 188.2)	160.263	179.842	155.889	352.023	435.666	462.796	776.257	498.805	454.696	494.57	361.702	456.861
	Bv5_126450_aynx	355.149	1.79687	0.352661	5.09517	3.48431e-07	0.0068944	BVRB_5g126450	LOC104908279	HVA22-like protein e	HVA22-like protein e			Bv5_126450_aynx.t1	AT5G50720.1	AT5G50720	AT5G50720	GO:0009409,GO:0008150,GO:0009628,GO:0006950,GO:0050896,GO:0009266,GO:0042538,GO:0008150,GO:0009628,GO:0006950,GO:0006970,GO:0009651,GO:0050896,GO:0006972,GO:0009737,GO:0009719,GO:0008150,GO:1901700,GO:0097305,GO:0010033,GO:0001101,GO:0042221,GO:0050896,GO:0033993,GO:0009725,GO:0009908,GO:0022414,GO:0044702,GO:0008150,GO:0003006,GO:0032501,GO:0000003,GO:0044707,GO:0009791,GO:0007275,GO:0061458,GO:…	'35.1'		207.484	171.749	96.5936	189.981	145.777	187.149	773.58	549.828	326.521	447.931	575.339	589.858
	Bv9_212670_qkur	16147.6	1.79679	0.356469	5.04052	4.64276e-07	0.00918662	BVRB_9g212670											'35.2'	NA	6343.27	3158.02	5767.88	9718.82	9099	15870.7	16253.2	13984.1	22809.7	43318.1	24431.5	23016.6
	Bv1_002050_exzk	3239.38	1.79568	0.228048	7.87413	3.4313e-15	6.78952e-11	BVRB_1g002050	LOC104902057	caffeic acid 3-O-methyltransferase	caffeic acid 3-O-methyltransferase	NC_025812.2					AT5G54160	GO:0008171,GO:0003824,GO:0016740,GO:0003674,GO:0016741,GO:0008168,GO:0046983,GO:0005488,GO:0003674,GO:0005515,GO:0008168,GO:0003824,GO:0016740,GO:0003674,GO:0016741	'50.2.1'	Enzyme classification.EC_2 transferases.EC_2.1 transferase transferring one-carbon group(50.2.1 : 447.6) & Caffeic acid 3-O-methyltransferase OS=Capsicum annuum (sp|q9fqy8|comt1_capan : 395.0)	1008.8	1400.97	1941.44	2348.68	2138.34	2124.65	4496.94	4728.37	5893.28	4552.18	4026.67	4212.26
	Bv8_189920_xoyz	83.1764	1.79248	0.368539	4.86374	1.15186e-06	0.0227919	BVRB_8g189920	LOC104901555	hypothetical protein	protein EFFECTOR OF TRANSCRIPTION 2	NC_025819.2		Bv8_189920_xoyz.t1	AT5G56780.1	AT5G56780	AT5G56780	GO:0010089,GO:0008150,GO:0032502,GO:0009888,GO:0048856,GO:0010087,GO:2000033,GO:0021700,GO:0022414,GO:0010431,GO:0044702,GO:0008150,GO:0010154,GO:0003006,GO:0032501,GO:0048580,GO:0048609,GO:0000003,GO:0044707,GO:0048316,GO:0009791,GO:0051239,GO:0007275,GO:0061458,GO:0048731,GO:0050793,GO:0044699,GO:0022611,GO:0032502,GO:0048608,GO:2000241,GO:0050789,GO:0048856,GO:0010162,GO:2000026,GO:0080050,GO:…	'15.5.42'	transcription factor (HRT)	51.5131	36.8675	32.5167	37.2511	24.9904	39.1708	152.575	119.561	143.145	102.023	176.268	82.2349
	Bv4_085210_heme	3505.1	1.79144	0.2998	5.97544	2.29464e-09	4.54041e-05	BVRB_4g085210	LOC104891318	universal stress protein A-like protein	universal stress protein A-like protein	NC_025815.2		Bv4_085210_heme.t1	AT5G14680.1	AT5G14680	AT5G14680	GO:0006950,GO:0008150,GO:0050896,GO:0005886,GO:0016020,GO:0005623,GO:0005575,GO:0071944,GO:0044464,GO:0016208,GO:0005488,GO:0043168,GO:0032559,GO:1901363,GO:0017076,GO:0097367,GO:0032555,GO:0097159,GO:0032553,GO:0030554,GO:0003674,GO:0000166,GO:1901265,GO:0043169,GO:0043167,GO:0036094	'35.1'		1426.63	1803.81	1381	2516.31	1600.22	1499.37	6994.34	4309.52	4663.91	6959.93	3753.81	5152.37
	Bv6_147210_gxpd	1617.73	1.78593	0.324277	5.50742	3.64122e-08	0.000720489	BVRB_6g147210	LOC104897208	E3 ubiquitin-protein ligase RGLG2	E3 ubiquitin-protein ligase RGLG2	NC_025817.2		Bv6_147210_gxpd.t1	AT1G67800.2	AT1G67800	AT5G14420		'19.2.2.1.5.3.2'	RING-HC-class E3 ligase	665.378	695.987	762.229	651.895	828.848	865.385	3396.79	1847.48	2082.62	3426.04	1448.92	2741.16
	Bv5_100580_tdod	14865	1.78434	0.202245	8.82265	1.11783e-18	2.21185e-14	BVRB_5g100580	LOC104892299	remorin	remorin	NC_025816.2					AT3G48940	GO:0005886,GO:0016020,GO:0005623,GO:0005575,GO:0071944,GO:0044464,GO:0005773,GO:0005737,GO:0005622,GO:0044424,GO:0043226,GO:0044444,GO:0005623,GO:0043227,GO:0005575,GO:0043231,GO:0044464,GO:0043229,GO:0005515,GO:0005488,GO:0003674,GO:0009506,GO:0030054,GO:0005911,GO:0055044,GO:0005575	'35.1'		6379.04	4521.22	7070.46	9839.89	10083.6	10130.7	24085.4	17089.6	20725.2	26054.8	20504.9	21894.8
	Bv5_103090_mxnf	2024	1.78411	0.212927	8.379	5.33801e-17	1.05623e-12	BVRB_5g103090	LOC104892529	BAG family molecular chaperone regulator 4	BAG family molecular chaperone regulator 4	NC_025816.2		Bv5_103090_mxnf.t1	AT3G51780.1	AT3G51780	AT3G51780	GO:0051087,GO:0005488,GO:0003674,GO:0005515,GO:0005515,GO:0005488,GO:0003674,GO:0005886,GO:0016020,GO:0005623,GO:0005575,GO:0071944,GO:0044464,GO:0010228,GO:0022414,GO:0008150,GO:0003006,GO:0032501,GO:0000003,GO:0044707,GO:0009791,GO:0007275,GO:0061458,GO:0048731,GO:0044699,GO:0032502,GO:0048608,GO:0048856,GO:0044767,GO:0005829,GO:0005737,GO:0005622,GO:0044424,GO:0044444,GO:0005623,GO:0005575,GO:…	'19.1.5.5'	nucleotide exchange factor (BAG)	716.891	921.688	894.208	1566.41	1227.86	1120	2331.45	3271.55	3124.87	2849.85	2648.96	3614.28
	Bv6_144670_fumc	2633.18	1.77938	0.292246	6.08863	1.13881e-09	2.25336e-05	BVRB_6g144670	LOC104896868	dnaJ homolog subfamily B member 8	chaperone protein DnaJ|dnaJ homolog subfamily B member 8|dnaJ homolog subfamily C member 5B	NC_025817.2		Bv6_144670_fumc.t1	AT1G71000.1	AT1G71000	AT1G56300	GO:0005634,GO:0005622,GO:0044424,GO:0043226,GO:0005623,GO:0043227,GO:0005575,GO:0043231,GO:0044464,GO:0043229,GO:0005737,GO:0005622,GO:0044424,GO:0005623,GO:0005575,GO:0044464,GO:0051082,GO:0005488,GO:0003674,GO:0005515,GO:0006457,GO:0008150,GO:0009987	'35.2'	NA	1210.56	1125.81	1015.67	1579.45	1659.36	1178.03	2886.87	4996.43	3618.86	2707.99	5627.18	3991.95
	Bv1_008670_jmpr	4237.02	1.77923	0.358842	4.95826	7.11268e-07	0.0140739	BVRB_1g008670	LOC104891963	phospho-2-dehydro-3-deoxyheptonate aldolase 1, chloroplastic	phospho-2-dehydro-3-deoxyheptonate aldolase 1, chloroplastic	NC_025812.2		Bv1_008670_jmpr.t1	AT1G22410.1	AT1G22410	AT1G22410	GO:0003824,GO:0003674,GO:0003849,GO:0003824,GO:0016740,GO:0016765,GO:0003674,GO:0009073,GO:0044237,GO:0008152,GO:0008150,GO:0009072,GO:0044281,GO:0044763,GO:0044710,GO:1901362,GO:0043436,GO:0019438,GO:0008652,GO:0044711,GO:0044238,GO:1901576,GO:0044283,GO:1901564,GO:0016053,GO:0044699,GO:0009058,GO:0006520,GO:1901360,GO:0046394,GO:0006082,GO:0006725,GO:1901566,GO:0071704,GO:0009987,GO:0006807,GO:…	'4.1.5.1.1'	3-deoxy-D-arabino-heptulosonate 7-phosphate (DAHP) synthase	2462.61	2411.67	3002.05	1665.13	1152.06	908.183	4438.05	14006.9	8587.77	4120.77	3892	4197.03
	Bv4_078660_owha	793.251	1.77863	0.283696	6.2695	3.62209e-10	7.16704e-06	BVRB_4g078660	LOC104890567	amino-acid permease BAT1 homolog	amino-acid permease BAT1 homolog	NC_025815.2					AT2G01170	GO:0003333,GO:0008150,GO:0044765,GO:0046942,GO:0006810,GO:0034220,GO:1902578,GO:1903825,GO:0006865,GO:0071702,GO:0015849,GO:0055085,GO:0006811,GO:0051179,GO:0044699,GO:0051234,GO:1905039,GO:0098656,GO:0006820,GO:0015711,GO:0071705,GO:0015171,GO:0022891,GO:0015075,GO:0005215,GO:0005342,GO:0008514,GO:0003674,GO:0008509,GO:0022892,GO:0022857,GO:0046943,GO:0016020,GO:0005575,GO:0055085,GO:0008150,GO:…	'24.2.3.5.3'	gamma-aminobutyric acid transporter (GABP)	486.513	480.177	419.847	495.44	824.683	662.277	2012.92	1712.69	1031.95	470.279	372.983	549.248
	Bv5_104890_chgw	7228.05	1.77788	0.331427	5.36432	8.12527e-08	0.00160775	BVRB_5g104890	LOC104892795	ethylene-responsive transcription factor 5	ethylene-responsive transcription factor 5	NC_025816.2					AT5G47230	GO:0003700,GO:0003674,GO:0001071,GO:0006355,GO:0097659,GO:0044237,GO:0008152,GO:0043170,GO:0008150,GO:0018130,GO:0080090,GO:0032774,GO:0031323,GO:1903506,GO:0044260,GO:1901362,GO:2000112,GO:0050794,GO:0046483,GO:0006139,GO:0019438,GO:0009889,GO:0051171,GO:0034654,GO:0044238,GO:1901576,GO:0009058,GO:2001141,GO:0010468,GO:0031326,GO:1901360,GO:0016070,GO:0050789,GO:0090304,GO:0006351,GO:0019222,GO:…	'15.5.7.1'	transcription factor (ERF)	3375.54	3339.66	3774.8	3211.05	2741.44	2869.63	13754.5	10559.4	11660.2	12769.4	4681.68	13999.2
	Bv6_128950_edcy	360.094	1.7752	0.239976	7.39739	1.3889e-13	2.74822e-09	BVRB_6g128950											'35.2'	NA	147.385	127.687	155.889	160.18	161.604	235.75	542.042	487.382	445.34	740.398	473.809	643.666
	Bv6_136210_omoa	694.471	1.7746	0.213235	8.32225	8.63085e-17	1.70779e-12	BVRB_6g136210	LOC104895764	hypothetical protein	uncharacterized protein LOC104895764	NC_025817.2		Bv6_136210_omoa.t1	AT1G26330.2	AT1G26330	AT1G26330	GO:0005515,GO:0005488,GO:0003674,GO:0005634,GO:0005622,GO:0044424,GO:0043226,GO:0005623,GO:0043227,GO:0005575,GO:0043231,GO:0044464,GO:0043229	'35.2'	NA	373.47	223.903	262.046	337.123	339.036	376.475	1120.22	839.972	967.399	1063.96	1129.53	1300.53
	Bv7_169340_mcdu	5155.29	1.77445	0.212619	8.34567	7.08086e-17	1.40109e-12	BVRB_7g169340					bZIP	Bv7_169340_mcdu.t1	AT1G45249.3	AT1G45249	AT1G45249	GO:0003700,GO:0003674,GO:0001071,GO:0006355,GO:0097659,GO:0044237,GO:0008152,GO:0043170,GO:0008150,GO:0018130,GO:0080090,GO:0032774,GO:0031323,GO:1903506,GO:0044260,GO:1901362,GO:2000112,GO:0050794,GO:0046483,GO:0006139,GO:0019438,GO:0009889,GO:0051171,GO:0034654,GO:0044238,GO:1901576,GO:0009058,GO:2001141,GO:0010468,GO:0031326,GO:1901360,GO:0016070,GO:0050789,GO:0090304,GO:0006351,GO:0019222,GO:…	'15.5.4.1'	transcription factor (bZIP)	2481.22	2206.66	1692.78	3332.11	4494.1	3138.74	8671.33	6053.44	7099.25	8023.89	7332.76	7337.18
	Bv2_037000_dxau	766.973	1.76858	0.341677	5.17619	2.26458e-07	0.00448091	BVRB_2g037000											'35.2'	NA	457.895	298.537	259.177	251.445	240.741	327.149	1517.72	941.256	996.402	1932.61	895.442	1085.3
	Bv2_033380_nnpz	972.675	1.76839	0.215207	8.21713	2.08434e-16	4.12429e-12	BVRB_2g033380	LOC104886505	pollen-specific protein SF21	pollen-specific protein SF21	NC_025813.2					AT5G56750	GO:0060918,GO:0065008,GO:0009914,GO:0008150,GO:0044765,GO:0006810,GO:0010817,GO:1902578,GO:0051179,GO:0044699,GO:0051234,GO:0065007	'35.1'		465.049	450.503	635.031	314.772	303.217	222.693	1564.56	1782.75	1937.6	1211.65	1194.39	1589.88
	Bv2_045470_hpio	53.2374	1.76759	0.323555	5.46304	4.68048e-08	0.000926127	BVRB_2g045470											'35.2'	NA	25.7566	26.077	22.9529	14.9005	27.4894	26.1139	97.7013	70.0611	87.9454	68.0155	82.4935	89.3417
	Bv4_083530_fysu	1095.81	1.76003	0.253855	6.93322	4.11372e-12	8.13981e-08	BVRB_4g083530	LOC104891107	hypothetical protein	myosin-binding protein 1	NC_025815.2		Bv4_083530_fysu.t1	AT1G08800.1	AT1G08800	AT1G08800	GO:0030133,GO:0005737,GO:0005622,GO:0044424,GO:0043226,GO:0044444,GO:0005623,GO:0043227,GO:0005575,GO:0031410,GO:0031982,GO:0044464,GO:0043229,GO:0097708,GO:0012505,GO:0017022,GO:0008092,GO:0005488,GO:0003674,GO:0005515,GO:0016021,GO:0031224,GO:0016020,GO:0005575,GO:0044425	'20.2.4.3'	myosin receptor (MyoB)	506.546	428.023	433.237	776.686	819.684	795.023	1322.31	1101.18	2205.18	1607.11	1353.74	1801.05
	Bv4_079890_kzwa	170.207	1.75664	0.227209	7.73141	1.06358e-14	2.10451e-10	BVRB_4g079890	LOC104890665	hypothetical protein	uncharacterized protein LOC104890665	NC_025815.2					AT2G37520		'15.5.30'	PHD finger transcription factor	107.319	72.8358	59.2951	104.303	113.29	92.124	252.953	284.052	258.223	234.168	235.494	228.43
	Bv5_112680_otix	4033.34	1.75475	0.187404	9.36345	7.71773e-21	1.52711e-16	BVRB_5g112680	LOC104893820	serine/threonine-protein kinase ATG1c	serine/threonine-protein kinase ATG1c	NC_025816.2		Bv5_112680_otix.t1	AT2G37840.1	AT2G37840	AT2G37840	GO:0004672,GO:0016773,GO:0003824,GO:0016301,GO:0016740,GO:0003674,GO:0016772,GO:0005524,GO:0005488,GO:0043168,GO:0032559,GO:1901363,GO:0017076,GO:0097367,GO:0032555,GO:0097159,GO:0032553,GO:0030554,GO:0035639,GO:0003674,GO:0000166,GO:1901265,GO:0043167,GO:0036094,GO:0006468,GO:0044237,GO:0008152,GO:0019538,GO:0043170,GO:0008150,GO:0044260,GO:0006464,GO:0016310,GO:0044267,GO:0044238,GO:0006793,GO:…	'18.4.19'	protein kinase (ULK)	1845.89	1856.86	1655.48	1525.43	1605.22	1945.48	6968.92	5563.77	5550.85	5186.67	7186.81	7508.76
	Bv9_203800_zcfo	7326.72	1.75104	0.217974	8.03327	9.49103e-16	1.87799e-11	BVRB_9g203800	LOC104902678	probable polyamine oxidase 2	probable polyamine oxidase 2	NC_025820.2		Bv9_203800_zcfo.t1	AT2G43020.1	AT2G43020	AT2G43020	GO:0016491,GO:0003824,GO:0003674,GO:0055114,GO:0008152,GO:0008150,GO:0044710,GO:0044699,GO:0006598,GO:0044237,GO:0008152,GO:0008150,GO:0044106,GO:1901575,GO:0006576,GO:0009308,GO:0042402,GO:1901564,GO:0006595,GO:0009310,GO:0071704,GO:0034641,GO:0009987,GO:0006807,GO:1901565,GO:0009056,GO:0005777,GO:0005737,GO:0005622,GO:0044424,GO:0043226,GO:0044444,GO:0005623,GO:0043227,GO:0005575,GO:0043231,GO:…	'8.5.2.2'	peroxisomal polyamine oxidase (PAO2/3/4)	2589.97	3816.24	3618.91	3674.82	2831.41	2985.69	11291.9	11635.5	10828.5	11038.9	14522.4	9086.45
	Bv5_107150_edfn	15569.9	1.75064	0.276828	6.32393	2.54994e-10	5.04557e-06	BVRB_5g107150	LOC104893040	probable xyloglucan endotransglucosylase/hydrolase protein 30	probable xyloglucan endotransglucosylase/hydrolase protein 30	NC_025816.2		Bv5_107150_edfn.t1	AT1G32170.1	AT1G32170	AT1G32170	GO:0005618,GO:0030312,GO:0005623,GO:0005575,GO:0071944,GO:0044464,GO:0006073,GO:0044237,GO:0044264,GO:0008152,GO:0044262,GO:0043170,GO:0008150,GO:0005975,GO:0044260,GO:0044042,GO:0044238,GO:0071704,GO:0005976,GO:0009987,GO:0016762,GO:0003824,GO:0016758,GO:0016740,GO:0003674,GO:0046527,GO:0016757,GO:0048046,GO:0005576,GO:0005575,GO:0004553,GO:0003824,GO:0016798,GO:0003674,GO:0016787,GO:0005975,GO:…	'50.2.4'	Probable xyloglucan endotransglucosylase/hydrolase protein 30 OS=Arabidopsis thaliana (sp|q38908|xth30_arath : 417.0) & Enzyme classification.EC_2 transferases.EC_2.4 glycosyltransferase(50.2.4 : 215.7)	7589.6	4723.54	5418.8	10313	13464.8	15521.8	27138.2	14625.3	17900.6	26077.2	20093.9	23972
	Bv6_145910_eonm	1323.96	1.7498	0.157574	11.1046	1.19131e-28	2.35724e-24	BVRB_6g145910	LOC104897020	mitotic spindle checkpoint protein MAD1	mitotic spindle checkpoint protein MAD1	NC_025817.2		Bv6_145910_eonm.t1	AT5G49880.1	AT5G49880	AT5G49880	GO:0007094,GO:0010564,GO:1902100,GO:0033048,GO:0031577,GO:0007091,GO:0051784,GO:1901990,GO:0044770,GO:0008150,GO:0000278,GO:0007059,GO:1905818,GO:0007088,GO:0044763,GO:0051985,GO:1905819,GO:0010948,GO:0050794,GO:0007346,GO:0048519,GO:0048523,GO:1903047,GO:1901987,GO:0007093,GO:0044772,GO:0071173,GO:0051304,GO:0033044,GO:0033046,GO:2001251,GO:0010965,GO:0051276,GO:0098813,GO:0006996,GO:0000280,GO:…	'13.3.5.5.3'	MAD1 spindle assembly checkpoint protein	589.539	552.113	559.478	644.445	811.354	732.639	2225.72	1688.32	1808.49	1877.23	2199.12	2199.02
	Bv1_015190_coeh	6608.93	1.74916	0.244592	7.15134	8.59358e-13	1.70041e-08	BVRB_1g015190	LOC104902143	interferon-related developmental regulator 1	interferon-related developmental regulator 1	NC_025812.2		Bv1_015190_coeh.t1	AT1G27760.3	AT1G27760	AT1G27760	GO:0005488,GO:0003674,GO:0005737,GO:0005622,GO:0044424,GO:0005623,GO:0005575,GO:0044464,GO:0009651,GO:0008150,GO:0009628,GO:0006950,GO:0006970,GO:0050896,GO:0005634,GO:0005622,GO:0044424,GO:0043226,GO:0005623,GO:0043227,GO:0005575,GO:0043231,GO:0044464,GO:0043229	'35.2'	NA	3175.21	3484.43	3024.05	3473.67	2486.54	2675.22	12968.8	9894.61	9692.7	13003.6	7492.1	7936.18					Required for DNA damage induced mutagenesis. Involved in DNA repair, mitochondrial DNA repair and translesion synthesis. Has a role in the bypass of abasic (AP) sites.
	Bv8_196530_xmfo	67.6336	1.747	0.364781	4.78918	1.67467e-06	0.0331367	BVRB_8g196530	LOC104902218	pentatricopeptide repeat-containing protein At5g21222-like	pentatricopeptide repeat-containing protein At5g21222-like	NC_025819.2					AT5G21222		'35.1'		40.0658	34.1699	26.7784	22.3507	34.9865	43.5231	107.07	92.9072	136.596	121.456	86.7239	64.9758
	Bv1_002320_rzqd	9860.68	1.74417	0.289375	6.02739	1.66629e-09	3.2971e-05	BVRB_1g002320	LOC104904209	CBL-interacting serine/threonine-protein kinase 9	CBL-interacting serine/threonine-protein kinase 9	NC_025812.2		Bv1_002320_rzqd.t1	AT1G01140.3	AT1G01140	AT1G01140	GO:0007165,GO:0044700,GO:0044699,GO:0007154,GO:0008150,GO:0051716,GO:0023052,GO:0050789,GO:0050794,GO:0050896,GO:0009987,GO:0065007,GO:0004672,GO:0016773,GO:0003824,GO:0016301,GO:0016740,GO:0003674,GO:0016772,GO:0005524,GO:0005488,GO:0043168,GO:0032559,GO:1901363,GO:0017076,GO:0097367,GO:0032555,GO:0097159,GO:0032553,GO:0030554,GO:0035639,GO:0003674,GO:0000166,GO:1901265,GO:0043167,GO:0036094,GO:…	'18.4.5.3'	SNF1-related protein kinase (SnRK3)	4981.03	5144.37	4493.99	5181.63	3035.5	3278.02	20058.2	12149.5	16769.5	15630.9	17816.5	9789
	Bv3_065660_tjht	2374.15	1.74334	0.212405	8.2076	2.25644e-16	4.46483e-12	BVRB_3g065660	LOC104889791	probable magnesium transporter NIPA2	probable magnesium transporter NIPA2	NC_025814.2					AT4G13800	GO:0015095,GO:0022891,GO:0015075,GO:0072509,GO:0046873,GO:0022890,GO:0005215,GO:0003674,GO:0022892,GO:0008324,GO:0022857,GO:0015693,GO:0008150,GO:0006810,GO:0030001,GO:0006811,GO:0051179,GO:0070838,GO:0051234,GO:0072511,GO:0006812,GO:0016021,GO:0031224,GO:0016020,GO:0005575,GO:0044425,GO:0005886,GO:0016020,GO:0005623,GO:0005575,GO:0071944,GO:0044464	'35.1'		1030.26	1105.13	1122.78	1002.06	860.502	876.991	4155.65	3529.71	3227.78	5175.01	3270.83	3133.05
	Bv9_207920_sseh	5170.22	1.74291	0.252194	6.91097	4.81355e-12	9.52457e-08	BVRB_9g207920	LOC104903237	hypothetical protein	uncharacterized protein LOC104903237	NC_025820.2		Bv9_207920_sseh.t1	AT5G60680.1	AT5G60680	AT3G45210	GO:0009739,GO:0009719,GO:0008150,GO:1901700,GO:0010033,GO:0001101,GO:0042221,GO:0050896,GO:0033993,GO:0009725,GO:0009507,GO:0005737,GO:0005622,GO:0044424,GO:0043226,GO:0044444,GO:0005623,GO:0043227,GO:0005575,GO:0043231,GO:0044464,GO:0009536,GO:0043229	'35.2'	NA	2728.77	1982.75	2335.46	2903.73	3820.2	2610.66	9055.44	6507.31	8019.87	9690.27	5554.56	6833.62
	Bv6_148130_mrmk	136.017	1.74262	0.37002	4.70952	2.48304e-06	0.0491319	BVRB_6g148130	LOC104897346	hypothetical protein	uncharacterized protein LOC104897346	NC_025817.2							'13.1.1.3.2'	SIM-type cyclin-dependent kinase inhibitor	108.75	62.9445	48.775	44.7014	55.8118	65.2847	208.786	255.114	265.707	141.861	122.683	251.781
	Bv2_032040_zqfw	5428.99	1.74224	0.215088	8.10015	5.48924e-16	1.08616e-11	BVRB_2g032040	LOC104885167	ER membrane protein complex subunit 1	ER membrane protein complex subunit 1	NC_025813.2		Bv2_032040_zqfw.t1	AT5G11560.1	AT5G11560	AT5G11560	GO:0072546,GO:0005737,GO:0098827,GO:0005622,GO:0043234,GO:0031224,GO:0044424,GO:0031227,GO:0044446,GO:0016021,GO:0043226,GO:0044444,GO:0016020,GO:0032991,GO:0005623,GO:0044422,GO:0043227,GO:0005789,GO:0043231,GO:0005575,GO:0030176,GO:0042175,GO:0005783,GO:0098796,GO:0044464,GO:0044425,GO:0043229,GO:0012505,GO:0044432,GO:0031984,GO:0005886,GO:0016020,GO:0005623,GO:0005575,GO:0071944,GO:0044464,GO:…	'35.2'	NA	2431.13	2379.3	2065.76	3618.95	3170.45	2757.19	8043.63	6411.36	8548.48	10889.3	6545.89	8286.44
	Bv6_127610_dzyj	5651.1	1.73803	0.362747	4.79129	1.65711e-06	0.0327892	BVRB_6g127610	LOC104894900	metal transporter Nramp3	metal transporter Nramp3	NC_025817.2					AT2G23150	GO:0005215,GO:0003674,GO:0006810,GO:0008150,GO:0051179,GO:0051234,GO:0016020,GO:0005575,GO:2000379,GO:0044237,GO:0008152,GO:0008150,GO:0031323,GO:0050794,GO:0031325,GO:0009893,GO:0048522,GO:0050789,GO:0019222,GO:2000377,GO:0072593,GO:0009987,GO:0048518,GO:0065007,GO:0030001,GO:0008150,GO:0006810,GO:0006811,GO:0051179,GO:0051234,GO:0006812,GO:0010039,GO:0008150,GO:0010035,GO:0010038,GO:0042221,GO:…	'24.2.3.10'	metal cation transporter (NRAMP)	2803.17	2362.22	1989.25	3354.47	3382.86	4036.77	11101.8	6056.48	6707.24	13198.9	4413.75	8406.24
	Bv2_031660_xmek	1390.92	1.73243	0.202097	8.57229	1.01447e-17	2.00733e-13	BVRB_2g031660	LOC104884718	helicase and polymerase-containing protein TEBICHI	helicase and polymerase-containing protein TEBICHI	NC_025813.2		Bv2_031660_xmek.t1	AT4G32700.2	AT4G32700	AT4G32700	GO:0003676,GO:0005488,GO:1901363,GO:0097159,GO:0003674,GO:0003677,GO:0005488,GO:1901363,GO:0097159,GO:0003674,GO:0003676,GO:0003887,GO:0003824,GO:0016740,GO:0034061,GO:0003674,GO:0016779,GO:0016772,GO:0006260,GO:0044237,GO:0008152,GO:0043170,GO:0008150,GO:0044260,GO:0006259,GO:0046483,GO:0006139,GO:0044238,GO:1901576,GO:0009058,GO:1901360,GO:0090304,GO:0006725,GO:0071704,GO:0034641,GO:0009059,GO:…	'14.2.2'	DNA polymerase theta (TEB)	662.516	663.615	451.408	854.914	827.182	638.339	2134.71	1827.68	1940.41	2063.79	2063.04	2563.5
	Bv1_009870_kdtn	265.656	1.72915	0.211919	8.15945	3.36561e-16	6.65954e-12	BVRB_1g009870	LOC104892900	CLP protease regulatory subunit CLPX1, mitochondrial	CLP protease regulatory subunit CLPX1, mitochondrial|CLP protease regulatory subunit CLPX3, mitochondrial|ATP-dependent Clp protease ATP-binding subunit clpX-like, mitochondrial	NC_025812.2		Bv1_009870_kdtn.t1	AT1G33360.1	AT1G33360	AT1G33360	GO:0005524,GO:0005488,GO:0043168,GO:0032559,GO:1901363,GO:0017076,GO:0097367,GO:0032555,GO:0097159,GO:0032553,GO:0030554,GO:0035639,GO:0003674,GO:0000166,GO:1901265,GO:0043167,GO:0036094,GO:0006457,GO:0008150,GO:0009987,GO:0051082,GO:0005488,GO:0003674,GO:0005515,GO:0005634,GO:0005622,GO:0044424,GO:0043226,GO:0005623,GO:0043227,GO:0005575,GO:0043231,GO:0044464,GO:0043229,GO:0008270,GO:0005488,GO:…	'19.4.2.8.2'	chaperone component ClpX of mitochondrion Clp-type protease complex	133.076	119.595	118.59	100.578	149.942	92.8493	452.371	370.106	406.981	419.753	388.495	435.541
	Bv3_049180_mxxi	4830.46	1.72895	0.230458	7.50225	6.27312e-14	1.24126e-09	BVRB_3g049180	LOC104887954	serine/threonine-protein phosphatase PP1 isozyme 2	serine/threonine-protein phosphatase PP1 isozyme 2	NC_025814.2					AT2G39840	GO:0016787,GO:0003824,GO:0003674,GO:0004722,GO:0003824,GO:0016788,GO:0016791,GO:0003674,GO:0042578,GO:0016787,GO:0004721	'18.4.24.1.1'	PP1 phosphatase	2511.27	2362.22	2087.76	2050.68	1393.63	2098.54	8588.35	7283.31	7202.16	9662.09	5823.9	6901.64
	Bv6_154840_tduc	7982.8	1.72668	0.240706	7.17338	7.31661e-13	1.44774e-08	BVRB_6g154840	LOC104897999	dnaJ homolog subfamily B member 4	dnaJ homolog subfamily B member 4	NC_025817.2					AT1G59725	GO:0006457,GO:0008150,GO:0009987,GO:0051082,GO:0005488,GO:0003674,GO:0005515	'19.1.5.2'	co-chaperone (Hsp40)	2974.88	2477.32	3859.92	6204.18	6807.38	5292.41	12666.4	7533.86	10623.6	14541.7	11482.8	11329.1
	Bv3_060340_hinp	3459.98	1.7264	0.194649	8.86932	7.35969e-19	1.45626e-14	BVRB_3g060340	LOC104889205	putative mediator of RNA polymerase II transcription subunit 26	putative mediator of RNA polymerase II transcription subunit 26	NC_025814.2		Bv3_060340_hinp.t1	AT3G57980.1	AT3G57980	AT3G57980	GO:0005515,GO:0005488,GO:0003674,GO:0003677,GO:0005488,GO:1901363,GO:0097159,GO:0003674,GO:0003676	'15.5.2.2'	transcription factor (MYB-related)	1699.93	1254.39	1398.22	1864.42	1891.77	2065.9	5977.18	4274.49	4144.66	4893.23	5742.82	6312.8
	Bv4_080280_iicr	1082.27	1.72636	0.292413	5.90383	3.55154e-09	7.02743e-05	BVRB_4g080280	LOC104890745	hypothetical protein	uncharacterized protein LOC104890745	NC_025815.2		Bv4_080280_iicr.t1	AT5G12010.1	AT5G12010	AT5G12010	GO:0005886,GO:0016020,GO:0005623,GO:0005575,GO:0071944,GO:0044464,GO:0005774,GO:0005737,GO:0005622,GO:0044437,GO:0044424,GO:0098588,GO:0044446,GO:0043226,GO:0044444,GO:0016020,GO:0031090,GO:0005623,GO:0044422,GO:0043227,GO:0043231,GO:0005575,GO:0005773,GO:0044464,GO:0098805,GO:0043229,GO:0016020,GO:0005575,GO:0009507,GO:0005737,GO:0005622,GO:0044424,GO:0043226,GO:0044444,GO:0005623,GO:0043227,GO:…	'35.1'		535.164	704.08	457.146	480.54	297.386	254.61	1946	1845.2	1824.4	2074.47	1166.19	1402.06
	Bv3_049560_wxhc	14887.2	1.72553	0.207434	8.3185	8.90859e-17	1.76274e-12	BVRB_3g049560	LOC104887983	hypothetical protein	uncharacterized protein LOC104887983	NC_025814.2					AT1G32700		'15.5.43'	transcription factor (PLATZ)	7741.28	6592.99	5737.28	7709.12	9867.87	10666.1	27585.2	19103.1	19684.8	22401.4	18788.1	22768.9
	Bv_015550_cwtn	1226.05	1.72524	0.269362	6.40489	1.50475e-10	2.97745e-06	BVRB_015550	LOC104885280	protein LURP-one-related 11-like	protein LURP-one-related 11-like						AT1G53900		'35.1'		578.092	584.485	769.88	659.345	693.9	790.67	2623.21	1909.17	1861.82	1774.23	896.147	1571.6
	Bv_018360_yhom	533.282	1.72492	0.261879	6.58673	4.49623e-11	8.89669e-07	BVRB_018360											'35.2'	NA	248.98	287.746	232.398	249.583	204.088	309.74	1013.15	568.866	964.592	870.599	782.631	667.017
	Bv5_118990_nyrq	433.238	1.72475	0.278043	6.2032	5.53269e-10	1.09475e-05	BVRB_5g118990											'35.2'	NA	151.678	187.035	201.795	312.91	286.556	205.284	547.395	457.682	785.895	837.563	540.791	684.276
	Bv9_218190_sxzk	15651.5	1.72448	0.20891	8.25466	1.52338e-16	3.01432e-12	BVRB_9g218190	LOC104904424	cold-regulated 413 plasma membrane protein 2	cold-regulated 413 plasma membrane protein 2	NC_025820.2					AT3G50830	GO:0016021,GO:0031224,GO:0016020,GO:0005575,GO:0044425,GO:0009744,GO:0009743,GO:0008150,GO:1901700,GO:0034285,GO:0010033,GO:0042221,GO:0050896,GO:0005773,GO:0005737,GO:0005622,GO:0044424,GO:0043226,GO:0044444,GO:0005623,GO:0043227,GO:0005575,GO:0043231,GO:0044464,GO:0043229,GO:0005774,GO:0005737,GO:0005622,GO:0044437,GO:0044424,GO:0098588,GO:0044446,GO:0043226,GO:0044444,GO:0016020,GO:0031090,GO:…	'35.1'		7047.28	5968.04	7611.77	8547.27	5826.92	5762.46	24433.4	22412	21318.3	32001.3	24236.9	22652.2
	Bv2_032970_xcsq	5433.21	1.72411	0.274445	6.28218	3.33855e-10	6.60599e-06	BVRB_2g032970	LOC104886031	uncharacterized LOC104886031	uncharacterized protein LOC104886031	NC_025813.2		Bv2_032970_xcsq.t1	AT5G11700.2	AT5G11700	AT5G11700	GO:0005773,GO:0005737,GO:0005622,GO:0044424,GO:0043226,GO:0044444,GO:0005623,GO:0043227,GO:0005575,GO:0043231,GO:0044464,GO:0043229,GO:0009506,GO:0030054,GO:0005911,GO:0055044,GO:0005575	'35.2'	NA	2547.04	2301.07	2224.52	3680.41	3301.23	2744.86	9379.33	6850.76	7135.74	12239.9	5768.2	7025.5
	Bv3_059620_npjf	339.663	1.72182	0.276876	6.21873	5.01181e-10	9.91686e-06	BVRB_3g059620	LOC104889132	hypothetical protein	uncharacterized protein LOC104889132	NC_025814.2		Bv3_059620_npjf.t1	AT3G17340.2	AT3G17340	AT3G17340	GO:0006886,GO:0015031,GO:0042886,GO:0008104,GO:0008150,GO:0006810,GO:0046907,GO:0034613,GO:0071702,GO:0045184,GO:0051179,GO:0051234,GO:0051649,GO:0033036,GO:0015833,GO:0051641,GO:0070727,GO:0071705,GO:0008536,GO:0005488,GO:0051020,GO:0017016,GO:0003674,GO:0005515,GO:0031267,GO:0019899,GO:0005488,GO:0003674	'23.5.1.2.15'	PLANTKAP nucleocytoplasmic transport karyopherin	165.987	125.889	198.925	108.028	177.432	193.678	574.163	565.82	478.086	381.859	603.542	502.547
	Bv6_152160_peke	2615.8	1.71991	0.261835	6.56866	5.07706e-11	1.0046e-06	BVRB_6g152160	LOC104897748	isocitrate dehydrogenase [NAD] regulatory subunit 3, mitochondrial	isocitrate dehydrogenase [NAD] regulatory subunit 3, mitochondrial	NC_025817.2		Bv6_152160_peke.t1	AT4G35650.1	AT4G35650	AT4G35650	GO:0016616,GO:0003824,GO:0016614,GO:0003674,GO:0016491,GO:0055114,GO:0008152,GO:0008150,GO:0044710,GO:0044699,GO:0004449,GO:0003824,GO:0004448,GO:0016614,GO:0003674,GO:0016491,GO:0016616,GO:0006099,GO:0044237,GO:0008152,GO:0006091,GO:0008150,GO:0072350,GO:0044281,GO:0044763,GO:0044710,GO:0043436,GO:0044238,GO:0044699,GO:0055114,GO:0006101,GO:0015980,GO:0006082,GO:0071704,GO:0009987,GO:0045333,GO:…	'2.3.3.2'	regulatory component of isocitrate dehydrogenase heterodimer	1141.87	1051.17	1372.39	1503.08	1252.02	1304.24	4151.64	3294.4	4300.9	5517.03	2600.31	3900.58
	Bv4_077100_kaci	489.631	1.7181	0.188305	9.12403	7.2382e-20	1.43222e-15	BVRB_4g077100	LOC104890430	probable leucine-rich repeat receptor-like protein kinase At5g63930	probable leucine-rich repeat receptor-like protein kinase At5g63930	NC_025815.2		Bv4_077100_kaci.t1	AT5G63930.1	AT5G63930	AT5G63930	GO:0004672,GO:0016773,GO:0003824,GO:0016301,GO:0016740,GO:0003674,GO:0016772,GO:0005524,GO:0005488,GO:0043168,GO:0032559,GO:1901363,GO:0017076,GO:0097367,GO:0032555,GO:0097159,GO:0032553,GO:0030554,GO:0035639,GO:0003674,GO:0000166,GO:1901265,GO:0043167,GO:0036094,GO:0006468,GO:0044237,GO:0008152,GO:0019538,GO:0043170,GO:0008150,GO:0044260,GO:0006464,GO:0016310,GO:0044267,GO:0044238,GO:0006793,GO:…	'18.4.1.11'	protein kinase (LRR-XI)	274.737	213.112	240.049	115.479	153.274	129.119	816.408	876.526	693.272	674.325	817.179	872.097
	Bv_018620_gnsh	2835.55	1.70538	0.232792	7.32574	2.37575e-13	4.7009e-09	BVRB_018620											'35.2'	NA	1930.31	1693.21	1220.33	1097.05	851.339	1245.49	6283.67	4993.38	4514.22	2858.6	3686.12	3652.86
	Bv3_062010_gjrj	1300.45	1.70424	0.152004	11.2118	3.56705e-29	7.05811e-25	BVRB_3g062010	LOC104889398	histone-lysine N-methyltransferase, H3 lysine-9 specific SUVH6	histone-lysine N-methyltransferase, H3 lysine-9 specific SUVH6	NC_025814.2		Bv3_062010_gjrj.t1	AT2G22740.1	AT2G22740	AT2G22740	GO:0042393,GO:0005488,GO:0003674,GO:0005515,GO:0005515,GO:0005488,GO:0003674,GO:0005634,GO:0005622,GO:0044424,GO:0043226,GO:0005623,GO:0043227,GO:0005575,GO:0043231,GO:0044464,GO:0043229,GO:0008270,GO:0005488,GO:0046914,GO:0003674,GO:0043169,GO:0043167,GO:0046872,GO:0018024,GO:0016279,GO:0042054,GO:0003824,GO:0008757,GO:0008276,GO:0016740,GO:0003674,GO:0016741,GO:0008168,GO:0016278,GO:0008170,GO:…	'12.3.3.7'	class V/Su(var) histone methyltransferase component of histone lysine methylation/demethylation	525.148	606.066	628.336	785.999	741.381	678.961	1774.68	1711.17	2256.64	1964.68	1882.54	2049.78	SUVH6	Histone-lysine N-methyltransferase, H3 lysine-9 specific SUVH6 [Source:UniProtKB/Swiss-Prot;Acc:Q8VZ17]	MapMan, PlantTFDB_RBH, g:orth	SUVH6
	Bv3_065570_kpwr	464.445	1.70392	0.226833	7.51175	5.83433e-14	1.15444e-09	BVRB_3g065570	LOC104889785	protein ECERIFERUM 26-like	protein ECERIFERUM 26-like	NC_025814.2		Bv3_065570_kpwr.t1	AT3G23840.1	AT3G23840	AT3G23840	GO:0016747,GO:0003824,GO:0016740,GO:0016746,GO:0003674,GO:0009535,GO:0009534,GO:0005737,GO:0005622,GO:0044424,GO:0044446,GO:0034357,GO:0043226,GO:0009579,GO:0044436,GO:0044444,GO:0016020,GO:0044434,GO:0005623,GO:0044422,GO:0043227,GO:0009507,GO:0005575,GO:0043231,GO:0031976,GO:0042651,GO:0044464,GO:0055035,GO:0009536,GO:0043229,GO:0044435,GO:0031984,GO:0010025,GO:0008152,GO:0008150,GO:0044710,GO:…	'5.1.6.2.1'	catalytic protein (CER2)	174.572	215.81	190.318	311.047	488.145	378.651	642.42	582.574	671.753	537.323	793.912	586.812
	Bv7_177790_pnzw	1781.01	1.7024	0.187745	9.06761	1.21657e-19	2.40723e-15	BVRB_7g177790	LOC104908674	hypothetical protein	uncharacterized protein LOC104908674			Bv7_177790_pnzw.t1	AT1G16800.1	AT1G16800	AT1G16800	GO:0006302,GO:0044237,GO:0008152,GO:0043170,GO:0008150,GO:0051716,GO:0044260,GO:0033554,GO:0006259,GO:0046483,GO:0006139,GO:0006950,GO:0044238,GO:0006974,GO:1901360,GO:0090304,GO:0006725,GO:0050896,GO:0071704,GO:0034641,GO:0009987,GO:0006807,GO:0006281,GO:0008266,GO:0005488,GO:1901363,GO:0003723,GO:0097159,GO:0008187,GO:0003674,GO:0003676,GO:0003727	'15.3.7.1'	helicase (SEN1)	894.325	836.263	762.229	759.923	1061.26	907.457	2671.4	2482.6	2954.59	2191.07	2665.17	3185.84
	Bv1_018390_yypw	190.926	1.70126	0.34672	4.90672	9.26143e-07	0.0183256	BVRB_1g018390	LOC104905330	hypothetical protein	uncharacterized protein DDB_G0271670			Bv1_018390_yypw.t1	AT1G02070.1	AT1G02070	AT1G02070		'35.2'	NA	121.628	71.0374	103.288	72.6397	116.622	121.139	254.291	230.745	472.472	257.487	203.766	265.995
	Bv5_102720_omgq	2190.61	1.7005	0.158537	10.7262	7.66679e-27	1.51703e-22	BVRB_5g102720	LOC104892492	dnaJ homolog subfamily B member 1	dnaJ homolog subfamily B member 1	NC_025816.2		Bv5_102720_omgq.t1	AT3G08910.1	AT3G08910	AT3G08910	GO:0006457,GO:0008150,GO:0009987,GO:0051082,GO:0005488,GO:0003674,GO:0005515	'19.1.5.2'	co-chaperone (Hsp40)	1027.4	1059.27	965.936	1365.25	1227.03	1164.97	3921.44	2966.94	3037.86	3523.2	2800.55	3227.47
	Bv3_055470_ewto	4094.38	1.69956	0.198559	8.5595	1.13358e-17	2.24301e-13	BVRB_3g055470	LOC104888562	O-glucosyltransferase rumi homolog	O-glucosyltransferase rumi homolog	NC_025814.2		Bv3_055470_ewto.t1	AT5G23850.1	AT5G23850	AT5G23850	GO:0005794,GO:0005737,GO:0005622,GO:0044424,GO:0043226,GO:0044444,GO:0005623,GO:0043227,GO:0043231,GO:0005575,GO:0044464,GO:0043229,GO:0012505,GO:0005768,GO:0005737,GO:0005622,GO:0044424,GO:0043226,GO:0044444,GO:0005623,GO:0043227,GO:0005575,GO:0031410,GO:0031982,GO:0044464,GO:0043229,GO:0097708,GO:0012505,GO:0005802,GO:0005737,GO:0005622,GO:0044424,GO:0044431,GO:0044446,GO:0043226,GO:0044444,GO:…	'35.2'	NA	2063.39	1634.76	1760.68	2568.47	3050.49	2940.71	5674.71	4970.53	7077.73	4592.99	6166.57	6631.59
	Bv9_218010_wffu	2804.32	1.69878	0.207355	8.19259	2.55667e-16	5.05889e-12	BVRB_9g218010	LOC104904408	histone deacetylase 19	histone deacetylase 19	NC_025820.2		Bv9_218010_wffu.t1	AT4G38130.1	AT4G38130	AT4G38130	GO:0004407,GO:0003824,GO:0019213,GO:0016810,GO:0016811,GO:0003674,GO:0016787,GO:0033558,GO:0016575,GO:0044237,GO:0008152,GO:0019538,GO:0043170,GO:0008150,GO:0006476,GO:0035601,GO:0044260,GO:0006464,GO:0016570,GO:0044267,GO:0016569,GO:0044238,GO:0051276,GO:0006996,GO:0043412,GO:1901564,GO:0098732,GO:0006325,GO:0036211,GO:0016043,GO:0071704,GO:0009987,GO:0006807,GO:0071840,GO:2000026,GO:0008150,GO:…	'12.3.2.1.1'	class-I histone deacetylase	1269.23	1257.99	1332.23	1316.83	1268.68	1312.95	4468.83	4145.03	3916.38	6080.59	3822.2	3460.97	HDA19	Histone deacetylase 19 [Source:UniProtKB/Swiss-Prot;Acc:O22446]	PlantTFDB_RBH, g:orth
	Bv7_176430_keje	1011.59	1.69791	0.26724	6.35351	2.10458e-10	4.16433e-06	BVRB_7g176430	LOC104900347	DNA polymerase epsilon catalytic subunit A	DNA polymerase epsilon catalytic subunit A	NC_025818.2		Bv7_176430_keje.t1	AT1G08260.1	AT1G08260	AT1G08260	GO:0003676,GO:0005488,GO:1901363,GO:0097159,GO:0003674,GO:0003677,GO:0005488,GO:1901363,GO:0097159,GO:0003674,GO:0003676,GO:0003887,GO:0003824,GO:0016740,GO:0034061,GO:0003674,GO:0016779,GO:0016772,GO:0006260,GO:0044237,GO:0008152,GO:0043170,GO:0008150,GO:0044260,GO:0006259,GO:0046483,GO:0006139,GO:0044238,GO:1901576,GO:0009058,GO:1901360,GO:0090304,GO:0006725,GO:0071704,GO:0034641,GO:0009059,GO:…	'13.2.3.3.1'	catalytic component POL2/POLE1 of DNA polymerase epsilon complex	548.043	476.58	476.273	506.615	553.953	322.797	1354.43	1710.41	1800.07	1128.09	1304.38	1957.39
	Bv3_056740_sqkd	5930.06	1.69555	0.244562	6.93299	4.12041e-12	8.15306e-08	BVRB_3g056740	LOC104888762	cellulose synthase-like protein E6	cellulose synthase-like protein E6	NC_025814.2					AT4G24000	GO:0016020,GO:0005575,GO:0016760,GO:0008194,GO:0003824,GO:0016758,GO:0016740,GO:0016759,GO:0003674,GO:0046527,GO:0016757,GO:0035251,GO:0030244,GO:0044237,GO:0044264,GO:0008152,GO:0044262,GO:0043170,GO:0034637,GO:0008150,GO:0030243,GO:0044763,GO:0005975,GO:0044710,GO:0044260,GO:0044042,GO:0044711,GO:0044238,GO:1901576,GO:0051274,GO:0044699,GO:0009058,GO:0006073,GO:0033692,GO:0044723,GO:0016051,GO:…	'35.1'		1970.38	2997.96	3583.53	3052.73	2227.48	2318.33	10732.4	8329.66	8650.46	10666.8	8090.71	8540.25
	Bv5_109600_npwy	3535.61	1.69231	0.139433	12.1371	6.71654e-34	1.329e-29	BVRB_5g109600	LOC104893372	UDP-arabinose 4-epimerase 1	UDP-arabinose 4-epimerase 1	NC_025816.2		Bv5_109600_npwy.t1	AT1G30620.1	AT1G30620	AT1G30620	GO:0003978,GO:0003824,GO:0016854,GO:0003674,GO:0016853,GO:0016857,GO:0006012,GO:0008152,GO:0008150,GO:0044281,GO:0005975,GO:0044710,GO:0044238,GO:0019318,GO:0044699,GO:0044723,GO:0071704,GO:0005996,GO:0009832,GO:0044085,GO:0008150,GO:0042546,GO:0071554,GO:0071669,GO:0009987,GO:0071840,GO:0048868,GO:0022414,GO:0044702,GO:0044706,GO:0008150,GO:0003006,GO:0032501,GO:0051704,GO:0000003,GO:0009856,GO:…	'3.13.7.1'	UDP-D-xylose 4-epimerase	1651.28	1588.9	1525.41	2134.49	1962.58	2335.74	5178.17	4609.57	5610.73	5518	5726.6	4585.87
	Bv3_057420_ngrs	579.337	1.68791	0.309226	5.4585	4.80176e-08	0.000950125	BVRB_3g057420	LOC104888948	F-box protein At3g07870-like	F-box protein At3g07870-like	NC_025814.2					AT3G07870	GO:0005515,GO:0005488,GO:0003674	'35.2'	NA	352.006	278.754	234.311	221.644	234.91	319.895	1136.28	776.765	871.033	1130.03	518.228	878.188
	Bv6_156140_tpdi	4719.53	1.68744	0.170495	9.89731	4.27629e-23	8.4615e-19	BVRB_6g156140	LOC104908484	hypothetical protein	uncharacterized protein LOC104908484			Bv6_156140_tpdi.t1	AT1G70770.1	AT1G70770	AT1G23170	GO:0005634,GO:0005622,GO:0044424,GO:0043226,GO:0005623,GO:0043227,GO:0005575,GO:0043231,GO:0044464,GO:0043229,GO:0009506,GO:0030054,GO:0005911,GO:0055044,GO:0005575,GO:0016020,GO:0005575,GO:0003729,GO:0005488,GO:1901363,GO:0003723,GO:0097159,GO:0003674,GO:0003676,GO:0005783,GO:0005737,GO:0005622,GO:0044424,GO:0043226,GO:0044444,GO:0005623,GO:0043227,GO:0043231,GO:0005575,GO:0044464,GO:0043229,GO:…	'35.2'	NA	2094.87	2203.96	2157.58	2780.8	2643.15	2155.85	7517.65	5915.6	7366.83	8404.78	6145.41	7247.84
	Bv1_000290_dnyg	1950.52	1.68493	0.271475	6.20659	5.41474e-10	1.07142e-05	BVRB_1g000290	LOC104886494	oxysterol-binding protein-related protein 1C	oxysterol-binding protein-related protein 1C	NC_025812.2		Bv1_000290_dnyg.t1	AT4G08180.1	AT4G08180	AT2G31020	GO:0005515,GO:0005488,GO:0003674	'35.1'		1003.08	900.107	778.487	1177.14	1053.76	1080.82	3691.24	2292.98	2637.43	4103.28	2075.73	2612.23
	Bv_006940_mxka	1439.51	1.68433	0.181512	9.27947	1.70329e-20	3.37031e-16	BVRB_006940	LOC104884221	histone deacetylase 2	histone deacetylase 2			Bv_006940_mxka.t1	AT5G26040.2	AT5G26040	AT5G26040		'12.3.2.1.3'	class-III histone deacetylase	552.335	729.257	723.974	731.985	737.216	744.246	2600.46	1953.34	1907.67	2469.94	1962.22	2161.46
	Bv3_050770_urjj	1087.98	1.68371	0.225922	7.45262	9.1504e-14	1.81059e-09	BVRB_3g050770	LOC104888128	hypothetical protein isoform A	uncharacterized calcium-binding protein At1g02270	NC_025814.2		Bv3_050770_urjj.t2	AT5G54130.2	AT5G54130	AT5G54130	GO:0005509,GO:0005488,GO:0003674,GO:0043169,GO:0043167,GO:0046872,GO:0009409,GO:0008150,GO:0009628,GO:0006950,GO:0050896,GO:0009266,GO:0005634,GO:0005622,GO:0044424,GO:0043226,GO:0005623,GO:0043227,GO:0005575,GO:0043231,GO:0044464,GO:0043229	'35.1'		424.983	497.262	715.366	476.815	547.289	583.935	1468.2	1694.41	2105.08	1651.81	1527.19	1363.48
	Bv5_126880_qzmh	8659.75	1.68273	0.335266	5.01909	5.19163e-07	0.0102727	BVRB_5g126880	LOC104908340	calnexin homolog	calnexin homolog			Bv5_126880_qzmh.t1	AT5G61790.1	AT5G61790	AT5G61790	GO:0005509,GO:0005488,GO:0003674,GO:0043169,GO:0043167,GO:0046872,GO:0005783,GO:0005737,GO:0005622,GO:0044424,GO:0043226,GO:0044444,GO:0005623,GO:0043227,GO:0043231,GO:0005575,GO:0044464,GO:0043229,GO:0012505,GO:0006457,GO:0008150,GO:0009987,GO:0051082,GO:0005488,GO:0003674,GO:0005515,GO:0005515,GO:0005488,GO:0003674,GO:0030151,GO:0005488,GO:0046914,GO:0003674,GO:0043169,GO:0043167,GO:0046872,GO:…	'19.1.1.1.1.1'	lectin chaperone (CNX)	2972.02	2883.76	3923.99	6353.18	5726.96	5214.8	12355.9	8627.42	10415.9	24751.8	9019.99	11671.3
	Bv4_079480_giui	2770.02	1.68083	0.247843	6.78186	1.18638e-11	2.34749e-07	BVRB_4g079480	LOC104890632	polycomb group protein EMBRYONIC FLOWER 2	polycomb group protein EMBRYONIC FLOWER 2	NC_025815.2		Bv4_079480_giui.t1	AT4G16845.1	AT4G16845	AT4G16845	GO:0003676,GO:0005488,GO:1901363,GO:0097159,GO:0003674,GO:0010048,GO:0008150,GO:0009628,GO:0006950,GO:0050896,GO:0009266,GO:0009409,GO:0005677,GO:0090568,GO:0005654,GO:0005622,GO:0043233,GO:0031981,GO:0044424,GO:0031974,GO:0070013,GO:0044446,GO:0043226,GO:0044428,GO:0032991,GO:0005623,GO:0044422,GO:0043227,GO:0044451,GO:0043231,GO:0005575,GO:0017053,GO:0044464,GO:0043229,GO:0005634,GO:2000014,GO:…	'12.3.3.1.1.3'	component EMF2|VRN2|FIS2 of VRN/FIS/EMF core complexes	1297.85	1348.81	1175.38	1218.11	1263.68	1207.04	5665.34	3231.95	3360.64	5484	3451.33	4536.12	VRN2	Polycomb group protein VERNALIZATION 2 [Source:UniProtKB/Swiss-Prot;Acc:Q8W5B1]	PlantTFDB_RBH
	Bv8_200740_hneu	6478.36	1.67775	0.252461	6.64559	3.02011e-11	5.9759e-07	BVRB_8g200740	LOC104882906	phosphoglucan phosphatase DSP4, amyloplastic	phosphoglucan phosphatase DSP4, amyloplastic			Bv8_200740_hneu.t1	AT3G52180.1	AT3G52180	AT3G52180	GO:0005982,GO:0044237,GO:0044264,GO:0008152,GO:0044262,GO:0043170,GO:0008150,GO:0005975,GO:0044260,GO:0044042,GO:0044238,GO:0006073,GO:0071704,GO:0005976,GO:0009987,GO:0007623,GO:0008150,GO:0048511,GO:0019203,GO:0003824,GO:0016788,GO:0016791,GO:0003674,GO:0042578,GO:0016787,GO:0008138,GO:0003824,GO:0016788,GO:0016791,GO:0003674,GO:0042578,GO:0016787,GO:0004721,GO:0016311,GO:0044237,GO:0008152,GO:…	'3.2.3.2.1'	phosphoglucan phosphatase (SEX4)	2180.72	2769.56	4219.51	3758.64	4326.67	3345.48	8320.67	9232.84	11791.2	9996.34	9648.21	8150.4
	Bv5_103340_dmai	442.827	1.67397	0.179339	9.33412	1.01837e-20	2.01505e-16	BVRB_5g103340	LOC104892556	protein BREAST CANCER SUSCEPTIBILITY 2 homolog B	protein BREAST CANCER SUSCEPTIBILITY 2 homolog B	NC_025816.2		Bv5_103340_dmai.t1	AT5G01630.1	AT5G01630	AT4G00020	GO:0000724,GO:0044237,GO:0008152,GO:0043170,GO:0008150,GO:0051716,GO:0044260,GO:0033554,GO:0006259,GO:0046483,GO:0006139,GO:0006950,GO:0044238,GO:0006974,GO:0000725,GO:0006310,GO:1901360,GO:0090304,GO:0006725,GO:0006302,GO:0050896,GO:0071704,GO:0034641,GO:0009987,GO:0006807,GO:0006281,GO:0006281,GO:0044237,GO:0008152,GO:0043170,GO:0008150,GO:0051716,GO:0044260,GO:0033554,GO:0006259,GO:0046483,GO:…	'13.3.6.4.2'	DMC1-recombinase recruitment protein (BRCA2)	210.345	212.213	187.449	268.208	259.9	237.201	737.444	546.02	665.204	694.73	568.289	726.916
	Bv8_200780_mszu	87.644	1.67105	0.350537	4.76711	1.86887e-06	0.0369794	BVRB_8g200780											'35.2'	NA	42.9276	41.3635	43.9931	50.289	39.1516	48.6008	143.206	92.1456	174.02	84.5336	163.577	127.921
	Bv8_200790_zriw	1740.94	1.66922	0.158514	10.5304	6.25351e-26	1.23738e-21	BVRB_8g200790	LOC104882909	probable phytol kinase 1, chloroplastic	probable phytol kinase 1, chloroplastic			Bv8_200790_zriw.t1	AT5G04490.1	AT5G04490	AT5G04490	GO:0010276,GO:0003824,GO:0003674,GO:0016301,GO:0016740,GO:0016772,GO:0009507,GO:0005737,GO:0005622,GO:0044424,GO:0043226,GO:0044444,GO:0005623,GO:0043227,GO:0005575,GO:0043231,GO:0044464,GO:0009536,GO:0043229,GO:0010189,GO:0044237,GO:0006775,GO:0008152,GO:0008150,GO:0018130,GO:0044281,GO:0044763,GO:1901617,GO:0044710,GO:1901362,GO:1901615,GO:0042360,GO:0046483,GO:0044711,GO:1901576,GO:0044283,GO:…	'10.3.2.7'	phytol kinase (VTE5)	828.503	674.406	731.625	1694.93	1651.86	1740.2	2508.11	1977.7	2614.04	2065.73	1970.68	2433.55
	Bv4_091980_wamu	95328.3	1.66913	0.277921	6.00577	1.9043e-09	3.76804e-05	BVRB_4g091980	LOC104907074	polyubiquitin	polyubiquitin			Bv4_091980_wamu.t1	AT5G20620.1	AT5G20620	AT4G05320	GO:0005515,GO:0005488,GO:0003674,GO:0016567,GO:0044237,GO:0008152,GO:0019538,GO:0043170,GO:0008150,GO:0044260,GO:0006464,GO:0044267,GO:0044238,GO:0032446,GO:0043412,GO:1901564,GO:0070647,GO:0036211,GO:0071704,GO:0009987,GO:0006807,GO:0010224,GO:0008150,GO:0009628,GO:0009416,GO:0009314,GO:0050896,GO:0009411,GO:0003729,GO:0005488,GO:1901363,GO:0003723,GO:0097159,GO:0003674,GO:0003676,GO:0005829,GO:…	'19.2.2.1.1'	ubiquitin-fold protein (UBQ)	35803.1	39972.5	47473.4	68383.8	60418.4	51957.9	141718	102824	147423	214820	101447	131700
	Bv3_048930_ngdt	3552.14	1.66714	0.276306	6.03368	1.60272e-09	3.1713e-05	BVRB_3g048930	LOC104887929	putative E3 ubiquitin-protein ligase XBAT35	putative E3 ubiquitin-protein ligase XBAT35	NC_025814.2		Bv3_048930_ngdt.t1	AT3G23280.1	AT3G23280	AT3G23280	GO:0005515,GO:0005488,GO:0003674,GO:0005737,GO:0005622,GO:0044424,GO:0005623,GO:0005575,GO:0044464,GO:0004842,GO:0003824,GO:0019787,GO:0016740,GO:0003674,GO:0005634,GO:0005622,GO:0044424,GO:0043226,GO:0005623,GO:0043227,GO:0005575,GO:0043231,GO:0044464,GO:0043229	'19.2.2.1.5.3.2'	RING-HC-class E3 ligase	1608.35	2115.84	1426.91	1890.5	1084.58	1317.3	6915.38	4231.08	5217.78	6700.5	5530.59	4586.88
	Bv2_029150_qekw	674.025	1.66602	0.306336	5.43852	5.37249e-08	0.00106306	BVRB_2g029150						Bv2_029150_qekw.t1	AT3G57450.1	AT3G57450	AT3G57450		'35.2'	NA	389.21	352.489	394.025	415.35	244.906	287.978	1082.74	1656.34	862.613	991.084	566.878	844.685
	Bv_007640_nnsq	1932.57	1.66478	0.333903	4.98582	6.16986e-07	0.0122083	BVRB_007640	LOC104884321	zinc transporter 4, chloroplastic	zinc transporter 4, chloroplastic			Bv_007640_nnsq.t1	AT1G10970.1	AT1G10970	AT1G10970	GO:0016020,GO:0005575,GO:0030001,GO:0008150,GO:0006810,GO:0006811,GO:0051179,GO:0051234,GO:0006812,GO:0046873,GO:0022891,GO:0015075,GO:0022890,GO:0005215,GO:0003674,GO:0022892,GO:0008324,GO:0022857,GO:0055085,GO:0008150,GO:0006810,GO:0051179,GO:0051234,GO:0005385,GO:0022891,GO:0015075,GO:0072509,GO:0046873,GO:0022890,GO:0005215,GO:0003674,GO:0022892,GO:0046915,GO:0008324,GO:0022857,GO:0016021,GO:…	'24.2.11.1'	metal cation transporter (ZIP)	1196.25	611.461	804.309	1681.89	893.823	1225.9	3728.71	2400.36	2147.18	3587.33	2462.82	2450.8
[truncated: 1,990 more rows]

## Sheet: TableS2_AnnotationDataSources
	Table S 2: Databases used for annotation of DEGs and assignment of Arabidopsis homologs.
	Database	Abbreviation used in TableS1 columns	DataBase available via	Data available via
	Ensembl	Ensembl	https://plants.ensembl.org/	https://plants.ensembl.org/Beta_vulgaris/Info/Index
	NCBI	NCBI	https://www.ncbi.nlm.nih.gov/	https://www.ncbi.nlm.nih.gov/data-hub/gene/table/taxon/3555/?gene-type=Protein-coding
[truncated: 4 more rows]
